# Supplementary material for: N-(2-Ethyl­phen­yl)phthalimide
Source: Acta Crystallogr Sect E Struct Rep Online. 2008 Aug 6;64(Pt 9):o1699. doi: 10.1107/S1600536808020448 (PMC2960657; doi:10.1107/S1600536808020448)
Supplement: Supplementary file 1 [file e-64-o1699-sup1.cif]

##############################################################################
###                                                                        ###
###        Electronic paper (Acta Crystallographica Section E)             ###
###                                                                        ###
##############################################################################
#                                                                            #
# This CIF contains the data in a paper accepted for publication in Acta     #
# Crystallographica Section E. It conforms to the requirements of Notes      #
# for Authors for Section E, and has been peer reviewed under the auspices   #
# of the IUCr Commission on Journals.                                        #
#                                                                            #
# Full details of the Crystallographic Information File format               #
# are given in the paper "The Crystallographic Information File (CIF):       #
# a New Standard Archive File for Crystallography" by S. R. Hall, F. H.      #
# Allen and I. D. Brown [Acta Cryst. (1991), A47, 655-685].                  #
#                                                                            #
# The current version of the core CIF dictionary is obtainable from          #
# ftp://ftp.iucr.org/pub/cif_core.dic. The current version number is 2.4.    #
#                                                                            #
# Software is freely available for graphical display of the structure(s) in  #
# this CIF.  For information consult the CIF home page http://www.iucr.org/  #
# cif/home.html                                                              #
#                                                                            #
# This file may be used for bona fide research purposes within the           #
# scientific community so long as proper attribution is given to the journal # 
# article from which it was obtained.                                        #
#                                                                            #
##############################################################################
                                             
data_global
_audit_creation_method     SHELXL97
_journal_date_recd_electronic     2008-07-02
_journal_date_accepted     2008-07-03
_journal_name_full     'Acta Crystallographica, Section E'
_journal_year     2008
_journal_volume     64
_journal_issue      9
_journal_page_first     o1699
_journal_page_last     o1699
_journal_paper_category     QO
_journal_coeditor_code     TK2280
_publ_contact_author_name     'Dr Azhar Ariffin'
_publ_contact_author_address
;
Department of Chemistry
University of Malaya
50603 Kuala Lumpur
Malaysia
;
_publ_contact_author_email     azahar70@um.edu.my
_publ_contact_author_fax     '03 7967 4193'
_publ_contact_author_phone     '03 7967 6778'
_publ_section_title
;
<i>N</i>-(2-Ethylphenyl)phthalimide
;
loop_
    _publ_author_name
    _publ_author_address
    'Fan, Yen May'
;
Department of Chemistry
University of Malaya
50603 Kuala Lumpur
Malaysia
;
    'Zakaria, Norzalida'
;
Department of Chemistry
University of Malaya
50603 Kuala Lumpur
Malaysia
;
    'Ariffin, Azhar'
;
Department of Chemistry
University of Malaya
50603 Kuala Lumpur
Malaysia
;
    'Ng, Seik Weng'
;
Department of Chemistry
University of Malaya
50603 Kuala Lumpur
Malaysia
;
data_I
_audit_creation_method     SHELXL97
_chemical_name_systematic
;
<i>N</i>-(2-Ethylphenyl)phthalimide
;
_chemical_name_common     ?
_chemical_formula_moiety     'C16 H13 N O2'
_chemical_formula_sum     'C16 H13 N O2'
_chemical_formula_iupac     'C16 H13 N O2'
_chemical_formula_weight     251.27
_chemical_melting_point     ?
_symmetry_cell_setting     orthorhombic
_symmetry_space_group_name_H-M     'P b c a'
_symmetry_space_group_name_Hall     '-P 2ac 2ab'
loop_
    _symmetry_equiv_pos_as_xyz
    'x, y, z'
    '-x+1/2, -y, z+1/2'
    '-x, y+1/2, -z+1/2'
    'x+1/2, -y+1/2, -z'
    '-x, -y, -z'
    'x-1/2, y, -z-1/2'
    'x, -y-1/2, z-1/2'
    '-x-1/2, y-1/2, z'
_cell_length_a     15.344(2)
_cell_length_b     7.7731(8)
_cell_length_c     21.693(2)
_cell_angle_alpha     90
_cell_angle_beta     90
_cell_angle_gamma     90
_cell_volume     2587.4(5)
_cell_formula_units_Z     8
_cell_measurement_reflns_used     2189
_cell_measurement_theta_min     2.3
_cell_measurement_theta_max     24.0
_cell_measurement_temperature     100(2)
_exptl_crystal_description     'irregular block'
_exptl_crystal_colour     colourless
_exptl_crystal_size_max     0.15
_exptl_crystal_size_mid     0.10
_exptl_crystal_size_min     0.05
_exptl_crystal_density_diffrn     1.290
_exptl_crystal_density_meas     ?
_exptl_crystal_density_method     'not measured'
_exptl_crystal_F_000     1056
_exptl_absorpt_coefficient_mu     0.086
_exptl_absorpt_correction_type     none
_exptl_absorpt_process_details     ?
_exptl_absorpt_correction_T_min     ?
_exptl_absorpt_correction_T_max     ?
_diffrn_ambient_temperature     100(2)
_diffrn_radiation_type     MoK\a
_diffrn_radiation_wavelength     0.71073
_diffrn_radiation_source     'fine-focus sealed tube'
_diffrn_radiation_monochromator     graphite
_diffrn_measurement_device_type     'Bruker SMART APEX'
_diffrn_measurement_method     \w
_diffrn_detector_area_resol_mean     ?
_diffrn_reflns_number     15518
_diffrn_reflns_av_R_equivalents     0.054
_diffrn_reflns_av_sigmaI/netI     0.039
_diffrn_reflns_theta_min     2.3
_diffrn_reflns_theta_max     27.5
_diffrn_reflns_theta_full     27.5
_diffrn_measured_fraction_theta_max     1.000
_diffrn_measured_fraction_theta_full     1.000
_diffrn_reflns_limit_h_min     -19
_diffrn_reflns_limit_h_max     11
_diffrn_reflns_limit_k_min     -10
_diffrn_reflns_limit_k_max     10
_diffrn_reflns_limit_l_min     -28
_diffrn_reflns_limit_l_max     28
_diffrn_standards_number     0
_diffrn_standards_interval_count     0
_diffrn_standards_interval_time     0
_diffrn_standards_decay_%     0
_reflns_number_total     2961
_reflns_number_gt     2204
_reflns_threshold_expression     I>2\s(I)
_refine_ls_structure_factor_coef     Fsqd
_refine_ls_matrix_type     full
_refine_ls_R_factor_all     0.063
_refine_ls_R_factor_gt     0.042
_refine_ls_wR_factor_gt     0.094
_refine_ls_wR_factor_ref     0.104
_refine_ls_goodness_of_fit_ref     1.01
_refine_ls_restrained_S_all     1.01
_refine_ls_number_reflns     2961
_refine_ls_number_parameters     172
_refine_ls_number_restraints     0
_refine_ls_hydrogen_treatment     constr
_refine_ls_weighting_scheme     calc
_refine_ls_weighting_details
       'calc w = 1/[\s^2^(Fo^2^)+(0.0466P)^2^+0.7719P] where P=(Fo^2^+2Fc^2^)/3'
_atom_sites_solution_hydrogens     geom
_atom_sites_solution_primary     direct
_atom_sites_solution_secondary     difmap
_refine_ls_shift/su_max     0.001
_refine_ls_shift/su_mean     0.000
_refine_diff_density_max     0.27
_refine_diff_density_min     -0.19
_refine_ls_extinction_method     none
_refine_ls_extinction_coef     ?
loop_
    _atom_type_symbol
    _atom_type_description
    _atom_type_scat_dispersion_real
    _atom_type_scat_dispersion_imag
    _atom_type_scat_source
    'C' 'C' 0.0033 0.0016
                         'International Tables Vol C Tables 4.2.6.8 and 6.1.1.4'
    'H' 'H' 0.0000 0.0000
                         'International Tables Vol C Tables 4.2.6.8 and 6.1.1.4'
    'N' 'N' 0.0061 0.0033
                         'International Tables Vol C Tables 4.2.6.8 and 6.1.1.4'
    'O' 'O' 0.0106 0.0060
                         'International Tables Vol C Tables 4.2.6.8 and 6.1.1.4'
_computing_data_collection     'APEX2 (Bruker, 2007)'
_computing_cell_refinement     'SAINT (Bruker, 2007)'
_computing_data_reduction     'SAINT (Bruker, 2007)'
_computing_structure_solution     'SHELXS97 (Sheldrick, 2008)'
_computing_structure_refinement     'SHELXL97 (Sheldrick, 2008)'
_computing_molecular_graphics     'X-SEED (Barbour, 2001)'
_computing_publication_material     'publCIF (Westrip, 2008)'
loop_
    _atom_site_type_symbol
    _atom_site_label
    _atom_site_fract_x
    _atom_site_fract_y
    _atom_site_fract_z
    _atom_site_U_iso_or_equiv
    _atom_site_adp_type
    _atom_site_calc_flag
    _atom_site_refinement_flags
    _atom_site_occupancy
    _atom_site_disorder_assembly
    _atom_site_disorder_group
    O O1 0.48223(7) 0.23894(15) 0.51820(5) 0.0271(3) Uani d . 1 . .
    O O2 0.35501(7) 0.02107(14) 0.69268(5) 0.0251(3) Uani d . 1 . .
    N N1 0.44007(8) 0.11973(15) 0.61157(5) 0.0171(3) Uani d . 1 . .
    C C1 0.42560(10) 0.19354(18) 0.55323(6) 0.0181(3) Uani d . 1 . .
    C C2 0.32925(9) 0.20247(18) 0.54575(6) 0.0166(3) Uani d . 1 . .
    C C3 0.28005(10) 0.2658(2) 0.49751(7) 0.0204(3) Uani d . 1 . .
    H H3 0.3066 0.3137 0.4619 0.024 Uiso calc R 1 . .
    C C4 0.18974(10) 0.2565(2) 0.50335(7) 0.0217(3) Uani d . 1 . .
    H H4 0.1538 0.2979 0.4709 0.026 Uiso calc R 1 . .
    C C5 0.15121(10) 0.1874(2) 0.55597(7) 0.0226(3) Uani d . 1 . .
    H H5 0.0895 0.1819 0.5586 0.027 Uiso calc R 1 . .
    C C6 0.20135(10) 0.12648(19) 0.60476(7) 0.0203(3) Uani d . 1 . .
    H H6 0.1752 0.0812 0.6410 0.024 Uiso calc R 1 . .
    C C7 0.29078(10) 0.13462(18) 0.59830(6) 0.0173(3) Uani d . 1 . .
    C C8 0.36106(9) 0.08198(18) 0.64160(7) 0.0176(3) Uani d . 1 . .
    C C9 0.52461(9) 0.09843(18) 0.63950(6) 0.0162(3) Uani d . 1 . .
    C C10 0.57623(10) -0.03944(19) 0.62150(7) 0.0201(3) Uani d . 1 . .
    H H10 0.5564 -0.1168 0.5907 0.024 Uiso calc R 1 . .
    C C11 0.65713(10) -0.0634(2) 0.64893(7) 0.0221(3) Uani d . 1 . .
    H H11 0.6929 -0.1572 0.6368 0.027 Uiso calc R 1 . .
    C C12 0.68547(10) 0.0498(2) 0.69407(7) 0.0222(3) Uani d . 1 . .
    H H12 0.7405 0.0330 0.7132 0.027 Uiso calc R 1 . .
    C C13 0.63332(10) 0.18808(19) 0.71133(7) 0.0208(3) Uani d . 1 . .
    H H13 0.6535 0.2653 0.7421 0.025 Uiso calc R 1 . .
    C C14 0.55168(10) 0.21587(18) 0.68431(6) 0.0174(3) Uani d . 1 . .
    C C15 0.49902(10) 0.37245(19) 0.70174(7) 0.0215(3) Uani d . 1 . .
    H H15A 0.5072 0.3970 0.7462 0.026 Uiso calc R 1 . .
    H H15B 0.4364 0.3489 0.6947 0.026 Uiso calc R 1 . .
    C C16 0.52646(11) 0.5296(2) 0.66405(8) 0.0293(4) Uani d . 1 . .
    H H16A 0.4912 0.6290 0.6763 0.044 Uiso calc R 1 . .
    H H16B 0.5175 0.5061 0.6201 0.044 Uiso calc R 1 . .
    H H16C 0.5882 0.5542 0.6716 0.044 Uiso calc R 1 . .
loop_
    _atom_site_aniso_label
    _atom_site_aniso_U_11
    _atom_site_aniso_U_22
    _atom_site_aniso_U_33
    _atom_site_aniso_U_12
    _atom_site_aniso_U_13
    _atom_site_aniso_U_23
    O1 0.0171(6) 0.0436(7) 0.0207(6) -0.0029(5) 0.0029(5) 0.0057(5)
    O2 0.0185(6) 0.0354(6) 0.0215(5) -0.0017(5) -0.0006(5) 0.0095(5)
    N1 0.0125(6) 0.0226(6) 0.0161(6) -0.0005(5) -0.0006(5) 0.0014(5)
    C1 0.0171(8) 0.0212(7) 0.0160(7) -0.0012(6) -0.0001(6) -0.0013(6)
    C2 0.0144(7) 0.0177(7) 0.0176(7) -0.0006(6) -0.0005(6) -0.0015(5)
    C3 0.0192(8) 0.0248(8) 0.0173(7) 0.0003(6) -0.0008(6) 0.0004(6)
    C4 0.0195(8) 0.0238(8) 0.0217(7) 0.0036(6) -0.0062(6) 0.0004(6)
    C5 0.0117(7) 0.0279(8) 0.0283(8) 0.0010(6) -0.0013(6) -0.0007(7)
    C6 0.0157(8) 0.0238(8) 0.0215(7) -0.0013(6) 0.0015(6) 0.0021(6)
    C7 0.0163(7) 0.0173(7) 0.0183(7) 0.0009(6) -0.0012(6) 0.0001(6)
    C8 0.0148(7) 0.0191(7) 0.0191(7) -0.0006(6) -0.0005(6) -0.0004(6)
    C9 0.0106(7) 0.0216(7) 0.0164(7) -0.0016(6) 0.0002(6) 0.0035(5)
    C10 0.0193(8) 0.0222(8) 0.0188(7) -0.0014(6) -0.0007(6) -0.0025(6)
    C11 0.0177(8) 0.0236(8) 0.0251(8) 0.0048(6) 0.0018(6) 0.0001(6)
    C12 0.0146(8) 0.0265(8) 0.0254(8) -0.0003(6) -0.0032(6) 0.0029(6)
    C13 0.0173(8) 0.0240(8) 0.0211(7) -0.0041(6) -0.0029(6) -0.0009(6)
    C14 0.0149(7) 0.0195(7) 0.0179(7) -0.0010(6) 0.0007(6) 0.0013(6)
    C15 0.0189(8) 0.0221(8) 0.0234(7) 0.0017(6) -0.0025(6) -0.0032(6)
    C16 0.0270(9) 0.0239(8) 0.0369(9) 0.0032(7) -0.0026(7) 0.0028(7)
loop_
    _geom_bond_atom_site_label_1
    _geom_bond_atom_site_label_2
    _geom_bond_site_symmetry_2
    _geom_bond_distance
    _geom_bond_publ_flag
    O1 C1 . 1.2072(17) ?
    O2 C8 . 1.2085(17) ?
    N1 C1 . 1.4071(18) ?
    N1 C8 . 1.4072(18) ?
    N1 C9 . 1.4412(18) ?
    C1 C2 . 1.489(2) ?
    C2 C3 . 1.381(2) ?
    C2 C7 . 1.3879(19) ?
    C3 C4 . 1.393(2) ?
    C3 H3 . 0.9500 ?
    C4 C5 . 1.393(2) ?
    C4 H4 . 0.9500 ?
    C5 C6 . 1.392(2) ?
    C5 H5 . 0.9500 ?
    C6 C7 . 1.381(2) ?
    C6 H6 . 0.9500 ?
    C7 C8 . 1.488(2) ?
    C9 C10 . 1.389(2) ?
    C9 C14 . 1.397(2) ?
    C10 C11 . 1.389(2) ?
    C10 H10 . 0.9500 ?
    C11 C12 . 1.387(2) ?
    C11 H11 . 0.9500 ?
    C12 C13 . 1.391(2) ?
    C12 H12 . 0.9500 ?
    C13 C14 . 1.400(2) ?
    C13 H13 . 0.9500 ?
    C14 C15 . 1.509(2) ?
    C15 C16 . 1.529(2) ?
    C15 H15A . 0.9900 ?
    C15 H15B . 0.9900 ?
    C16 H16A . 0.9800 ?
    C16 H16B . 0.9800 ?
    C16 H16C . 0.9800 ?
loop_
    _geom_angle_atom_site_label_1
    _geom_angle_atom_site_label_2
    _geom_angle_atom_site_label_3
    _geom_angle_site_symmetry_1
    _geom_angle_site_symmetry_3
    _geom_angle
    _geom_angle_publ_flag
    C1 N1 C8 . . 111.43(12) ?
    C1 N1 C9 . . 124.54(12) ?
    C8 N1 C9 . . 123.84(11) ?
    O1 C1 N1 . . 124.87(14) ?
    O1 C1 C2 . . 129.23(13) ?
    N1 C1 C2 . . 105.90(12) ?
    C3 C2 C7 . . 121.70(14) ?
    C3 C2 C1 . . 129.94(13) ?
    C7 C2 C1 . . 108.36(12) ?
    C2 C3 C4 . . 117.13(14) ?
    C2 C3 H3 . . 121.4 ?
    C4 C3 H3 . . 121.4 ?
    C5 C4 C3 . . 121.11(14) ?
    C5 C4 H4 . . 119.4 ?
    C3 C4 H4 . . 119.4 ?
    C4 C5 C6 . . 121.31(14) ?
    C4 C5 H5 . . 119.3 ?
    C6 C5 H5 . . 119.3 ?
    C7 C6 C5 . . 117.18(14) ?
    C7 C6 H6 . . 121.4 ?
    C5 C6 H6 . . 121.4 ?
    C6 C7 C2 . . 121.56(13) ?
    C6 C7 C8 . . 130.07(13) ?
    C2 C7 C8 . . 108.35(13) ?
    O2 C8 N1 . . 124.92(13) ?
    O2 C8 C7 . . 129.13(13) ?
    N1 C8 C7 . . 105.95(12) ?
    C10 C9 C14 . . 122.04(13) ?
    C10 C9 N1 . . 118.94(13) ?
    C14 C9 N1 . . 119.02(13) ?
    C9 C10 C11 . . 119.53(14) ?
    C9 C10 H10 . . 120.2 ?
    C11 C10 H10 . . 120.2 ?
    C12 C11 C10 . . 119.83(14) ?
    C12 C11 H11 . . 120.1 ?
    C10 C11 H11 . . 120.1 ?
    C11 C12 C13 . . 120.01(14) ?
    C11 C12 H12 . . 120.0 ?
    C13 C12 H12 . . 120.0 ?
    C12 C13 C14 . . 121.41(14) ?
    C12 C13 H13 . . 119.3 ?
    C14 C13 H13 . . 119.3 ?
    C9 C14 C13 . . 117.17(13) ?
    C9 C14 C15 . . 122.84(13) ?
    C13 C14 C15 . . 119.91(13) ?
    C14 C15 C16 . . 111.27(13) ?
    C14 C15 H15A . . 109.4 ?
    C16 C15 H15A . . 109.4 ?
    C14 C15 H15B . . 109.4 ?
    C16 C15 H15B . . 109.4 ?
    H15A C15 H15B . . 108.0 ?
    C15 C16 H16A . . 109.5 ?
    C15 C16 H16B . . 109.5 ?
    H16A C16 H16B . . 109.5 ?
    C15 C16 H16C . . 109.5 ?
    H16A C16 H16C . . 109.5 ?
    H16B C16 H16C . . 109.5 ?
loop_
    _geom_torsion_atom_site_label_1
    _geom_torsion_atom_site_label_2
    _geom_torsion_atom_site_label_3
    _geom_torsion_atom_site_label_4
    _geom_torsion_site_symmetry_1
    _geom_torsion_site_symmetry_2
    _geom_torsion_site_symmetry_3
    _geom_torsion_site_symmetry_4
    _geom_torsion
    _geom_torsion_publ_flag
    C8 N1 C1 O1 . . . . 179.48(14) ?
    C9 N1 C1 O1 . . . . 4.4(2) ?
    C8 N1 C1 C2 . . . . -0.23(15) ?
    C9 N1 C1 C2 . . . . -175.35(12) ?
    O1 C1 C2 C3 . . . . -0.7(3) ?
    N1 C1 C2 C3 . . . . 179.03(14) ?
    O1 C1 C2 C7 . . . . 179.98(15) ?
    N1 C1 C2 C7 . . . . -0.33(15) ?
    C7 C2 C3 C4 . . . . -0.9(2) ?
    C1 C2 C3 C4 . . . . 179.78(14) ?
    C2 C3 C4 C5 . . . . 0.5(2) ?
    C3 C4 C5 C6 . . . . 0.5(2) ?
    C4 C5 C6 C7 . . . . -1.1(2) ?
    C5 C6 C7 C2 . . . . 0.7(2) ?
    C5 C6 C7 C8 . . . . 179.48(14) ?
    C3 C2 C7 C6 . . . . 0.3(2) ?
    C1 C2 C7 C6 . . . . 179.72(13) ?
    C3 C2 C7 C8 . . . . -178.69(13) ?
    C1 C2 C7 C8 . . . . 0.73(15) ?
    C1 N1 C8 O2 . . . . -178.51(14) ?
    C9 N1 C8 O2 . . . . -3.3(2) ?
    C1 N1 C8 C7 . . . . 0.66(15) ?
    C9 N1 C8 C7 . . . . 175.82(12) ?
    C6 C7 C8 O2 . . . . -0.6(3) ?
    C2 C7 C8 O2 . . . . 178.26(15) ?
    C6 C7 C8 N1 . . . . -179.73(15) ?
    C2 C7 C8 N1 . . . . -0.86(15) ?
    C1 N1 C9 C10 . . . . -80.22(18) ?
    C8 N1 C9 C10 . . . . 105.25(16) ?
    C1 N1 C9 C14 . . . . 100.51(16) ?
    C8 N1 C9 C14 . . . . -74.03(18) ?
    C14 C9 C10 C11 . . . . 0.5(2) ?
    N1 C9 C10 C11 . . . . -178.73(13) ?
    C9 C10 C11 C12 . . . . 0.2(2) ?
    C10 C11 C12 C13 . . . . -0.7(2) ?
    C11 C12 C13 C14 . . . . 0.4(2) ?
    C10 C9 C14 C13 . . . . -0.8(2) ?
    N1 C9 C14 C13 . . . . 178.48(12) ?
    C10 C9 C14 C15 . . . . 176.18(13) ?
    N1 C9 C14 C15 . . . . -4.6(2) ?
    C12 C13 C14 C9 . . . . 0.3(2) ?
    C12 C13 C14 C15 . . . . -176.74(14) ?
    C9 C14 C15 C16 . . . . -92.56(17) ?
    C13 C14 C15 C16 . . . . 84.31(17) ?
