# Supplementary material for: N-(2-Ethyl­phen­yl)phthalimide
Source: Acta Crystallogr Sect E Struct Rep Online. 2008 Aug 6;64(Pt 9):o1699. doi: 10.1107/S1600536808020448 (PMC2960657; doi:10.1107/S1600536808020448)
Supplement: Supplementary file 2 [file e-64-o1699-Isup2.hkl]

# 
# h,k,l, Fc-squared, Fo-squared, sigma(Fo-squared) and status flag 
# 
data_I
_shelx_title '  Pbca' 
_shelx_refln_list_code          4 
_shelx_F_calc_maximum      235.51 
_exptl_crystal_F_000      1056.00 
_reflns_d_resolution_high  0.7698 
 
loop_ 
 _symmetry_equiv_pos_as_xyz 
 'x, y, z' 
 '-x+1/2, -y, z+1/2' 
 '-x, y+1/2, -z+1/2' 
 'x+1/2, -y+1/2, -z' 
 '-x, -y, -z' 
 'x-1/2, y, -z-1/2' 
 'x, -y-1/2, z-1/2' 
 '-x-1/2, y-1/2, z' 
 
_cell_length_a    15.3440 
_cell_length_b     7.7731 
_cell_length_c    21.6934 
_cell_angle_alpha  90.000 
_cell_angle_beta   90.000 
_cell_angle_gamma  90.000 
 
_shelx_F_squared_multiplier     1.000 
 
loop_ 
 _refln_index_h 
 _refln_index_k 
 _refln_index_l 
 _refln_F_squared_calc 
 _refln_F_squared_meas 
 _refln_F_squared_sigma 
 _refln_observed_status 
   2   0   0     3870.10     3337.77     77.54 o 
   4   0   0      135.88      134.94     15.94 o 
   6   0   0    32121.23    32584.73    695.55 o 
   8   0   0     2676.16     3398.43    102.39 o 
  10   0   0      807.00      898.39     86.81 o 
  12   0   0        0.94        3.48     11.58 o 
  14   0   0     4709.91     4466.96    151.37 o 
  16   0   0        3.32       80.09     32.10 o 
  18   0   0      665.09      656.69     66.64 o 
   2   1   0      362.20      355.15      6.98 o 
   4   1   0     2980.24     2815.93     50.28 o 
   6   1   0     3114.37     3300.57     51.56 o 
   8   1   0      653.13      781.91     22.21 o 
  10   1   0        0.02        7.89      8.19 o 
  12   1   0      285.65      314.17     18.65 o 
  14   1   0     1760.72     1526.38     56.10 o 
  16   1   0       69.73       81.75     29.20 o 
  18   1   0      267.04      271.13     34.79 o 
   0   2   0     4750.81     4648.13     78.24 o 
   2   2   0      399.98      323.54     12.96 o 
   4   2   0     2566.67     2613.64     34.87 o 
   6   2   0        3.81        1.80      5.03 o 
   8   2   0      589.11      650.82     18.24 o 
  10   2   0      567.85      602.58     35.82 o 
  12   2   0       79.16       79.86     11.31 o 
  14   2   0        0.89       -6.02     11.06 o 
  16   2   0       84.38       86.32     18.86 o 
  18   2   0      594.33      536.22     43.79 o 
   2   3   0     8324.22     8176.40     95.34 o 
   4   3   0      483.73      526.74     11.87 o 
   6   3   0     3153.72     3177.04     44.42 o 
   8   3   0      668.16      597.23     18.26 o 
  10   3   0      682.42      722.84     22.70 o 
  12   3   0     4558.01     4329.41     80.37 o 
  14   3   0     1146.31     1055.91     49.09 o 
  16   3   0        7.90       -7.42     16.13 o 
  18   3   0      474.71      572.25     46.66 o 
   0   4   0     1055.67      997.14     32.46 o 
   2   4   0      123.89      135.31     10.82 o 
   4   4   0      400.09      441.38     19.82 o 
   6   4   0      322.00      315.12     11.51 o 
   8   4   0        9.56       16.14      7.13 o 
  10   4   0      375.41      354.88     21.18 o 
  12   4   0      181.28      218.72     25.94 o 
  14   4   0      426.21      420.37     57.09 o 
  16   4   0      139.53      195.74     39.02 o 
  18   4   0       74.27       97.19     28.79 o 
   2   5   0      945.89      942.89     25.20 o 
   4   5   0       52.79       55.04      9.14 o 
   6   5   0     1018.71      997.07     54.95 o 
   8   5   0      969.98      951.29     27.61 o 
  10   5   0     1328.65     1357.54     42.26 o 
  12   5   0      374.63      360.12     41.12 o 
  14   5   0     1823.96     1984.18     78.34 o 
  16   5   0      756.10      702.89     49.63 o 
   0   6   0      648.53      640.53     50.75 o 
   2   6   0       18.69        6.98     10.59 o 
   4   6   0      796.73      808.42     26.05 o 
   6   6   0      257.47      261.90     19.32 o 
   8   6   0       16.95       -4.37      8.92 o 
  10   6   0       78.85      103.19     16.11 o 
  12   6   0       50.73       19.72     18.40 o 
  14   6   0      161.88      140.85     28.39 o 
  16   6   0        1.64       -7.01     37.58 o 
   2   7   0       59.46       80.14     10.94 o 
   4   7   0      100.18       94.27     11.55 o 
   6   7   0      248.78      229.17     17.28 o 
   8   7   0       15.26        0.06     10.47 o 
  10   7   0      356.84      339.04     41.55 o 
  12   7   0      457.82      449.90     68.91 o 
  14   7   0      158.21      202.56     56.23 o 
   0   8   0       32.85       70.43     19.21 o 
   2   8   0       47.61       59.15     13.76 o 
   4   8   0     2911.05     2970.11     60.19 o 
   6   8   0        3.55       -8.34      9.88 o 
   8   8   0        1.88       -5.33     11.55 o 
  10   8   0     1264.09     1172.74     57.34 o 
  12   8   0      451.50      458.05     42.83 o 
   2   9   0       31.41       51.12     21.40 o 
   4   9   0      405.24      463.30     30.29 o 
   6   9   0      103.58       38.96     48.15 o 
   8   9   0       61.00       25.24     30.66 o 
   0  10   0       16.17       15.49     20.30 o 
   2  10   0      220.04      234.41     26.85 o 
   1   1   1    10017.81     9571.14     67.65 o 
   2   1   1       19.25       10.31      1.80 o 
   3   1   1     2691.95     2649.91     23.70 o 
   4   1   1      875.54      839.01     12.67 o 
   5   1   1      759.59      756.37     13.76 o 
   6   1   1     1450.47     1427.56     21.51 o 
   7   1   1      146.71      174.16      8.08 o 
   8   1   1      454.45      379.29     11.57 o 
   9   1   1     1451.45     1493.79     29.45 o 
  10   1   1     1116.09     1109.28     21.05 o 
  11   1   1      174.34      193.51     10.64 o 
  12   1   1      896.26      837.22     20.28 o 
  13   1   1      338.65      329.94     18.89 o 
  14   1   1        8.18       18.38     11.97 o 
  15   1   1      130.64      170.26     28.28 o 
  16   1   1       72.66       56.73     22.30 o 
  17   1   1        0.37      -12.74     13.73 o 
  18   1   1       91.87      114.66     17.33 o 
  19   1   1       63.30       75.96     21.56 o 
   0   2   1    24965.91    23823.28    247.83 o 
   1   2   1    15386.54    14796.98    111.33 o 
   2   2   1      935.57      888.72     11.07 o 
   3   2   1     1356.53     1220.28     15.08 o 
   4   2   1      755.45      740.28     12.71 o 
   5   2   1      286.03      303.58     10.49 o 
   6   2   1       53.62       49.26      4.72 o 
   7   2   1      483.75      544.29     12.81 o 
   8   2   1      785.77      859.77     16.64 o 
   9   2   1      764.66      865.25     16.55 o 
  10   2   1      521.36      534.83     14.03 o 
  11   2   1     1072.83     1020.76     19.84 o 
  12   2   1     2065.90     1991.00     33.59 o 
  13   2   1      896.67      812.44     24.92 o 
  14   2   1        7.83       13.34     10.19 o 
  15   2   1      306.54      310.79     19.98 o 
  16   2   1        1.64      -13.56      9.04 o 
  17   2   1        3.21       -8.76     12.06 o 
  18   2   1      549.84      696.44     54.16 o 
  19   2   1        3.52       -0.25     15.28 o 
   1   3   1     1221.95     1225.26     16.25 o 
   2   3   1     1632.56     1588.15     19.31 o 
   3   3   1     2161.42     2073.99     21.41 o 
   4   3   1        1.99        3.04      3.38 o 
   5   3   1       46.50       46.49      3.69 o 
   6   3   1      904.11      876.27     13.22 o 
   7   3   1      691.61      736.23     13.29 o 
   8   3   1     2326.51     2284.06     28.77 o 
   9   3   1      121.57      134.67     11.88 o 
  10   3   1     2242.53     2172.45     28.42 o 
  11   3   1        8.07       -0.92      5.90 o 
  12   3   1       80.04       59.25      8.59 o 
  13   3   1      155.38      180.10     14.93 o 
  14   3   1        7.01       -6.05     10.43 o 
  15   3   1        4.39        3.99     11.00 o 
  16   3   1      213.96      233.13     34.80 o 
  17   3   1      193.60      225.57     23.43 o 
  18   3   1      109.05       91.99     19.13 o 
  19   3   1       41.93       39.94     17.96 o 
   0   4   1       45.94       49.38     12.51 o 
   1   4   1       23.49       26.92      4.63 o 
   2   4   1       30.41       29.30      4.71 o 
   3   4   1       22.40       22.54      4.67 o 
   4   4   1      606.41      666.83     14.79 o 
   5   4   1       48.05       48.87      5.02 o 
   6   4   1      541.45      555.30     15.68 o 
   7   4   1      627.33      654.42     13.63 o 
   8   4   1      101.81       91.90      6.94 o 
   9   4   1       26.28       30.30      7.62 o 
  10   4   1      227.01      225.55     12.79 o 
  11   4   1        8.30       -2.51      8.33 o 
  12   4   1       72.35       61.72     12.88 o 
  13   4   1      817.37      792.76     45.24 o 
  14   4   1      284.16      274.53     21.57 o 
  15   4   1       27.31       -7.28     11.41 o 
  16   4   1        0.18       -1.66     11.48 o 
  17   4   1        9.25       16.60     14.39 o 
  18   4   1      246.23      278.84     31.27 o 
   1   5   1        8.01        5.09      4.73 o 
   2   5   1       63.61       82.65      6.90 o 
   3   5   1       41.16       47.92      5.80 o 
   4   5   1      285.84      265.07      9.74 o 
   5   5   1        2.63        2.17      4.78 o 
   6   5   1       91.41       96.72      8.02 o 
   7   5   1       87.20       95.22      8.55 o 
   8   5   1      162.49      193.42     11.02 o 
   9   5   1       65.79       64.99      8.86 o 
  10   5   1        8.09       23.09      8.59 o 
  11   5   1      920.29      889.74     26.91 o 
  12   5   1      731.49      699.30     29.86 o 
  13   5   1        0.52       17.25     11.67 o 
  14   5   1      805.33      900.17     46.29 o 
  15   5   1       46.36       22.54     16.10 o 
  16   5   1       52.91       64.26     17.02 o 
  17   5   1      214.94      251.34     25.65 o 
   0   6   1     1042.75      969.69     23.18 o 
   1   6   1       60.47       67.18      7.05 o 
   2   6   1      261.40      261.80     10.53 o 
   3   6   1      785.62      785.26     16.86 o 
   4   6   1       14.18       17.65      6.12 o 
   5   6   1      752.31      753.00     17.75 o 
   6   6   1      876.35      785.38     19.39 o 
   7   6   1       12.42        9.43      6.76 o 
   8   6   1      422.66      411.79     15.87 o 
   9   6   1      189.72      195.54     11.49 o 
  10   6   1       82.55       82.22     12.55 o 
  11   6   1     1132.99     1170.60     37.78 o 
  12   6   1       11.94        2.19     11.27 o 
  13   6   1      991.12      955.77     51.57 o 
  14   6   1       25.53       32.12     18.80 o 
  15   6   1      306.17      319.70     26.44 o 
  16   6   1      167.60      165.99     22.72 o 
   1   7   1      646.18      642.82     17.90 o 
   2   7   1      427.53      451.83     15.47 o 
   3   7   1        2.91        8.41      6.33 o 
   4   7   1       13.30       14.06      6.60 o 
   5   7   1       39.59       31.76      7.44 o 
   6   7   1      142.94      134.35     10.19 o 
   7   7   1      268.09      288.58     13.56 o 
   8   7   1      186.17      182.85     11.87 o 
   9   7   1      204.23      227.21     14.13 o 
  10   7   1        0.74       -7.38      9.51 o 
  11   7   1      231.96      224.93     18.61 o 
  12   7   1       59.16       56.75     23.22 o 
  13   7   1        0.62       -6.58     13.43 o 
  14   7   1       11.48       23.63     16.23 o 
   0   8   1       86.28       73.50     14.04 o 
   1   8   1       25.61       13.51      7.75 o 
   2   8   1      284.14      299.64     17.12 o 
   3   8   1       31.23       16.28      7.52 o 
   4   8   1        0.00       10.40      8.08 o 
   5   8   1      161.54      176.32     14.18 o 
   6   8   1      126.27      131.64     13.11 o 
   7   8   1       16.42       13.36      7.90 o 
   8   8   1       36.91       28.03      9.80 o 
   9   8   1       61.18       68.50     13.39 o 
  10   8   1       61.23       56.39     20.27 o 
  11   8   1       43.66       47.70     16.54 o 
  12   8   1        0.37       -8.51     14.75 o 
   1   9   1       88.50       88.41     14.25 o 
   2   9   1      173.23      178.81     16.03 o 
   3   9   1      102.42      121.70     13.01 o 
   4   9   1      155.47      174.73     14.35 o 
   5   9   1        0.00       23.02     12.08 o 
   6   9   1       61.83       63.75     18.67 o 
   7   9   1       19.83       14.29     11.85 o 
   8   9   1        1.75       11.45     16.85 o 
   9   9   1       96.14       75.21     23.31 o 
   0  10   1       85.63       91.05     18.36 o 
   1  10   1        2.53       12.66     10.32 o 
   2  10   1        9.35       25.19     12.59 o 
   1   0   2     8791.50     8453.90     90.43 o 
   2   0   2     7636.85     7124.56     91.78 o 
   3   0   2     1714.28     1661.97     49.31 o 
   4   0   2     2986.05     3171.12     85.35 o 
   5   0   2     4560.04     4718.18    120.38 o 
   6   0   2      692.06      565.65     33.15 o 
   7   0   2      382.31      371.93     28.95 o 
   8   0   2     4023.08     4251.71     85.45 o 
   9   0   2      452.68      633.51     22.07 o 
  10   0   2     1698.50     1706.05     39.31 o 
  11   0   2      318.51      325.51     20.51 o 
  12   0   2      170.29      156.29     12.69 o 
  13   0   2     3016.49     2982.34     62.57 o 
  14   0   2        0.44       13.58     11.27 o 
  15   0   2      168.44      151.49     25.70 o 
  16   0   2      401.91      311.07     32.72 o 
  17   0   2        3.70       36.88     24.93 o 
  18   0   2       38.98       31.44     23.46 o 
  19   0   2       64.07       67.68     27.21 o 
   1   1   2    15419.27    14770.24     98.65 o 
   2   1   2     4588.94     4466.59     36.08 o 
   3   1   2     2927.55     2831.28     27.19 o 
   4   1   2     2797.13     2644.79     32.69 o 
   5   1   2       39.02       47.87      4.67 o 
   6   1   2     3851.95     4015.65     42.24 o 
   7   1   2       59.90       79.05      6.23 o 
   8   1   2       32.53       54.69      6.16 o 
   9   1   2      135.22      162.56      8.94 o 
  10   1   2      930.34      993.12     19.74 o 
  11   1   2      281.40      298.66     12.28 o 
  12   1   2       16.26       16.71     10.37 o 
  13   1   2        1.14      -10.97      8.62 o 
  14   1   2      165.51      131.94     13.16 o 
  15   1   2      246.13      259.33     17.18 o 
  16   1   2        1.02       -3.75     11.16 o 
  17   1   2      300.07      307.74     21.25 o 
  18   1   2      451.30      462.57     25.92 o 
  19   1   2       18.84       31.87     16.28 o 
   0   2   2    55465.76    54356.23    497.83 o 
   1   2   2     1502.36     1463.27     13.36 o 
   2   2   2     2291.65     2233.26     21.79 o 
   3   2   2      489.05      476.47      8.53 o 
   4   2   2      633.31      648.61      9.01 o 
   5   2   2     1663.31     1611.97     18.45 o 
   6   2   2     7010.86     7183.91     69.55 o 
   7   2   2     1588.85     1587.99     23.63 o 
   8   2   2      114.20      143.77      7.66 o 
   9   2   2      712.88      731.91     17.38 o 
  10   2   2      227.49      239.42     10.01 o 
  11   2   2        0.05        8.09      6.02 o 
  12   2   2      514.62      542.78     17.89 o 
  13   2   2     1992.59     1892.79     34.03 o 
  14   2   2       47.45       31.34     10.62 o 
  15   2   2      372.48      340.00     19.93 o 
  16   2   2      236.94      230.72     21.13 o 
  17   2   2       57.30       72.63     14.64 o 
  18   2   2      172.01      155.84     20.52 o 
  19   2   2      188.13      322.92     27.77 o 
   1   3   2        4.17       -0.81      2.51 o 
   2   3   2     1613.17     1613.85     17.13 o 
   3   3   2        2.45        1.65      2.78 o 
   4   3   2      998.70     1033.91     14.05 o 
   5   3   2      118.09      163.68      6.24 o 
   6   3   2       53.10       49.11      4.24 o 
   7   3   2      492.17      533.11     11.42 o 
   8   3   2      513.15      490.53     14.90 o 
   9   3   2      257.72      252.26     14.77 o 
  10   3   2     1309.33     1315.20     22.22 o 
  11   3   2      304.17      311.27     13.03 o 
  12   3   2      399.89      414.21     16.73 o 
  13   3   2       22.06       16.17      9.36 o 
  14   3   2      583.05      582.96     27.65 o 
  15   3   2      175.74      161.55     19.16 o 
  16   3   2       55.88       72.43     20.44 o 
  17   3   2        0.86        5.38     13.68 o 
  18   3   2        0.41       -1.17     23.18 o 
   0   4   2     1694.65     1719.31     26.99 o 
   1   4   2     2131.67     2195.80     22.41 o 
   2   4   2      364.72      367.58      8.06 o 
   3   4   2       69.98       84.52      6.05 o 
   4   4   2     2860.82     2802.72     28.72 o 
   5   4   2     1979.36     1950.08     22.78 o 
   6   4   2      839.79      832.87     14.26 o 
   7   4   2      250.89      274.89     10.81 o 
   8   4   2      224.61      237.42     10.23 o 
   9   4   2     1296.37     1299.15     24.60 o 
  10   4   2     1378.92     1351.07     30.52 o 
  11   4   2       12.73        0.25      9.10 o 
  12   4   2      342.03      331.12     18.80 o 
  13   4   2     1229.23     1186.85     39.62 o 
  14   4   2        3.09       11.30     11.67 o 
  15   4   2       65.47       56.51     14.81 o 
  16   4   2       13.04        7.78     16.02 o 
  17   4   2        4.65        5.68     13.92 o 
  18   4   2       26.02       24.27     16.13 o 
   1   5   2      567.98      591.59     11.61 o 
   2   5   2       69.92       75.54      5.43 o 
   3   5   2      659.21      617.61     16.00 o 
   4   5   2       60.83       55.45      6.59 o 
   5   5   2       60.10       88.45      7.42 o 
   6   5   2      569.39      589.03     14.78 o 
   7   5   2      359.38      385.75     13.40 o 
   8   5   2       19.43       18.13      6.69 o 
   9   5   2        3.63        5.39      6.91 o 
  10   5   2      112.63      128.94     13.27 o 
  11   5   2       17.39       12.93      9.39 o 
  12   5   2       52.26       56.65     28.44 o 
  13   5   2      428.19      433.86     25.69 o 
  14   5   2      130.62      150.52     18.71 o 
  15   5   2        1.02        3.58     12.68 o 
  16   5   2       30.41       14.70     16.08 o 
  17   5   2        1.95      -13.82     13.83 o 
   0   6   2      586.94      612.14     24.68 o 
   1   6   2      168.21      170.34      9.09 o 
   2   6   2        7.11        7.78      5.90 o 
   3   6   2        0.08        3.21      5.55 o 
   4   6   2      280.94      299.06     12.19 o 
   5   6   2        0.25        5.51      6.01 o 
   6   6   2      118.57      114.88      9.09 o 
   7   6   2      190.93      160.39     10.97 o 
   8   6   2      157.82      133.13     11.42 o 
   9   6   2        7.56       11.92      6.59 o 
  10   6   2      152.67      144.43     13.15 o 
  11   6   2       33.70       63.19     13.91 o 
  12   6   2      138.98      182.19     19.93 o 
  13   6   2       59.83       51.63     20.58 o 
  14   6   2        6.91        1.42     13.12 o 
  15   6   2       86.16      109.50     27.23 o 
   1   7   2     1133.70     1150.21     24.51 o 
   2   7   2       27.25       27.77      7.35 o 
   3   7   2      994.18     1015.26     21.49 o 
   4   7   2      151.55      153.01     10.53 o 
   5   7   2       12.30       11.49      6.67 o 
   6   7   2       12.23        0.98      6.86 o 
   7   7   2       12.76       34.81      8.52 o 
   8   7   2      182.49      187.08     13.05 o 
   9   7   2       11.12        5.58      9.19 o 
  10   7   2      698.34      700.96     26.66 o 
  11   7   2       47.80       53.91     13.36 o 
  12   7   2      106.23      131.62     22.93 o 
  13   7   2      106.67       98.67     19.52 o 
  14   7   2      456.87      470.88     31.03 o 
   0   8   2      141.92      152.35     16.80 o 
   1   8   2      483.61      470.65     17.21 o 
   2   8   2      310.93      297.05     15.48 o 
   3   8   2       14.48       20.30     10.17 o 
   4   8   2       35.90       36.09      9.15 o 
   5   8   2       35.85       36.40      8.73 o 
   6   8   2        0.17        0.47      7.70 o 
   7   8   2      123.25      143.45     12.89 o 
   8   8   2       44.69       32.68     11.10 o 
   9   8   2      173.46      185.10     15.87 o 
  10   8   2       81.98       48.62     13.79 o 
  11   8   2       37.75       34.36     15.50 o 
  12   8   2      539.90      616.71     33.94 o 
   1   9   2      231.04      246.99     19.56 o 
   2   9   2      213.55      251.48     19.19 o 
   3   9   2       29.81       35.00     10.09 o 
   4   9   2        1.20       18.49     10.59 o 
   5   9   2       46.50       44.28     12.52 o 
   6   9   2        0.25        4.43     10.96 o 
   7   9   2        4.17       -0.14     12.50 o 
   8   9   2       41.63       50.56     16.63 o 
   0  10   2        0.13       27.36     17.01 o 
   1  10   2      121.30      101.52     16.93 o 
   2  10   2        0.10       12.24     12.41 o 
   1   1   3     5835.03     5758.33     42.58 o 
   2   1   3       34.96       35.38      3.97 o 
   3   1   3    22888.85    22605.68    179.85 o 
   4   1   3       37.92       42.08      6.74 o 
   5   1   3      957.44      935.04     31.18 o 
   6   1   3      572.73      567.38     12.08 o 
   7   1   3      605.85      604.74     13.46 o 
   8   1   3      198.17      194.84      8.14 o 
   9   1   3     2124.78     2229.27     30.12 o 
  10   1   3        3.04       -2.43      7.27 o 
  11   1   3     1420.28     1390.30     24.84 o 
  12   1   3        2.69       -5.54      8.72 o 
  13   1   3      347.63      342.55     15.79 o 
  14   1   3      440.63      456.74     18.29 o 
  15   1   3      155.61      150.33     13.67 o 
  16   1   3      166.44      159.63     16.92 o 
  17   1   3      244.93      275.43     20.25 o 
  18   1   3      143.03      128.09     17.58 o 
  19   1   3       55.37       41.20     19.97 o 
   0   2   3    24083.01    23756.28    247.16 o 
   1   2   3     1142.41     1052.52     11.26 o 
   2   2   3      114.92      112.72      4.35 o 
   3   2   3      651.12      661.11     10.16 o 
   4   2   3     1990.60     1959.20     20.88 o 
   5   2   3     1164.77     1162.58     15.08 o 
   6   2   3      401.96      426.09      9.84 o 
   7   2   3      412.64      397.39     10.83 o 
   8   2   3      774.74      872.51     16.63 o 
   9   2   3      247.66      223.14      9.52 o 
  10   2   3      273.45      306.48     11.56 o 
  11   2   3      339.51      350.68     15.63 o 
  12   2   3       28.82       18.73      8.31 o 
  13   2   3     1114.70     1040.35     25.30 o 
  14   2   3      701.08      681.25     25.54 o 
  15   2   3       56.31       59.92     13.73 o 
  16   2   3        0.21       -8.07     12.24 o 
  17   2   3       52.20       54.45     16.06 o 
  18   2   3       28.49       12.55     17.42 o 
  19   2   3       66.75       68.01     18.17 o 
   1   3   3      148.89      156.65      5.22 o 
   2   3   3     3453.23     3596.48     32.05 o 
   3   3   3     1959.00     1912.63     20.44 o 
   4   3   3     1205.37     1179.43     15.34 o 
   5   3   3       63.00       71.96      4.77 o 
   6   3   3       53.07       51.97      4.23 o 
   7   3   3      371.56      399.28     10.10 o 
   8   3   3       39.91       46.91      6.01 o 
   9   3   3       71.23       66.24      7.06 o 
  10   3   3      180.17      180.87     10.91 o 
  11   3   3     1341.25     1248.79     29.68 o 
  12   3   3      696.01      727.76     21.51 o 
  13   3   3      557.49      583.00     32.50 o 
  14   3   3       25.75       36.32     10.97 o 
  15   3   3      101.32      150.54     21.96 o 
  16   3   3       45.83       45.16     14.30 o 
  17   3   3       23.70       21.84     13.69 o 
  18   3   3      181.84      216.55     27.78 o 
   0   4   3     3634.69     3684.70     46.18 o 
   1   4   3     2102.91     2122.45     21.94 o 
   2   4   3      369.20      394.67     12.63 o 
   3   4   3     4021.91     4177.86     41.25 o 
   4   4   3      387.10      404.98     10.67 o 
   5   4   3     2105.22     2176.51     26.10 o 
   6   4   3       50.29       55.93      7.66 o 
   7   4   3       13.99        8.82      4.38 o 
   8   4   3     1120.54     1107.59     20.46 o 
   9   4   3      629.92      641.79     17.67 o 
  10   4   3        1.39       -9.45      7.37 o 
  11   4   3     2829.94     2682.48     52.19 o 
  12   4   3     1293.05     1246.88     31.64 o 
  13   4   3      584.49      611.46     42.59 o 
  14   4   3       91.58      110.52     16.10 o 
  15   4   3      266.46      317.00     24.36 o 
  16   4   3       75.05       80.13     17.16 o 
  17   4   3        1.14      -13.68     12.95 o 
  18   4   3        5.52       10.43     16.11 o 
   1   5   3      211.23      204.82      7.50 o 
   2   5   3        8.35        4.39      5.03 o 
   3   5   3      425.02      410.88     11.94 o 
   4   5   3        0.55       -1.83      4.79 o 
   5   5   3      116.26      130.13      8.43 o 
   6   5   3      243.35      252.23     10.52 o 
   7   5   3        6.30       16.54      5.95 o 
   8   5   3        1.07        0.21      5.97 o 
   9   5   3       95.80       96.94     10.35 o 
  10   5   3        3.02       -9.31      7.98 o 
  11   5   3      224.88      218.26     17.68 o 
  12   5   3      527.64      534.59     29.70 o 
  13   5   3       33.15       57.51     17.15 o 
  14   5   3        5.72        6.94     11.93 o 
  15   5   3      210.73      233.56     23.09 o 
  16   5   3        4.25       -6.13     12.72 o 
  17   5   3       40.38       24.64     15.87 o 
   0   6   3     2415.63     2454.92     39.62 o 
   1   6   3      188.05      206.77      9.63 o 
   2   6   3        4.58       14.26      5.87 o 
   3   6   3      210.52      210.12     10.52 o 
   4   6   3      263.31      258.16     11.38 o 
   5   6   3      358.24      355.09     12.95 o 
   6   6   3        8.62        1.07      5.78 o 
   7   6   3      710.17      700.68     29.97 o 
   8   6   3      103.14      102.31      9.73 o 
   9   6   3       24.16       25.91      8.12 o 
  10   6   3      179.84      217.84     18.20 o 
  11   6   3       29.42       12.75     10.50 o 
  12   6   3      491.98      507.79     56.54 o 
  13   6   3        3.78        6.47     12.19 o 
  14   6   3      341.65      340.52     26.42 o 
  15   6   3      416.96      425.21     50.50 o 
   1   7   3      397.81      392.87     16.60 o 
   2   7   3      135.19      156.16     12.96 o 
   3   7   3        0.15        3.38      6.59 o 
   4   7   3       30.98       44.19      7.84 o 
   5   7   3       80.85       66.34      8.90 o 
   6   7   3       34.11       58.41      8.36 o 
   7   7   3       74.64       63.98      8.80 o 
   8   7   3       23.98        8.23      9.34 o 
   9   7   3        5.19        8.46      9.51 o 
  10   7   3       48.51       39.23     10.92 o 
  11   7   3      194.81      201.85     18.28 o 
  12   7   3       14.37        3.88     13.39 o 
  13   7   3        3.41        3.83     14.76 o 
  14   7   3       28.33       28.68     16.18 o 
   0   8   3      446.25      455.63     24.27 o 
   1   8   3        3.78       -1.44      7.30 o 
   2   8   3       25.14       31.70      8.95 o 
   3   8   3      280.86      253.19     14.77 o 
   4   8   3       82.86       68.45     10.13 o 
   5   8   3       62.60       48.85     11.05 o 
   6   8   3       28.68       21.81      9.86 o 
   7   8   3       47.07       28.05     11.13 o 
   8   8   3        5.82       -4.76      9.58 o 
   9   8   3        0.94       -6.93      9.23 o 
  10   8   3       45.37       35.79     13.05 o 
  11   8   3       90.77       92.46     16.32 o 
   1   9   3        0.99        4.21      8.55 o 
   2   9   3       42.82       37.27     11.56 o 
   3   9   3      293.16      302.94     19.30 o 
   4   9   3       96.08      105.88     14.05 o 
   5   9   3       63.53       49.77     15.21 o 
   6   9   3        7.44        9.01     11.74 o 
   7   9   3      183.44      158.74     19.66 o 
   8   9   3        3.84       19.04     13.77 o 
   0  10   3       95.65       98.90     38.13 o 
   1  10   3       65.61       49.43     18.27 o 
   0   0   4     5369.22     4890.84     63.33 o 
   1   0   4    31080.94    29793.60    251.42 o 
   2   0   4     3767.94     3527.57     69.00 o 
   3   0   4     3632.89     3475.73     41.98 o 
   4   0   4      891.08      823.57     16.11 o 
   5   0   4     2888.21     2702.49     81.69 o 
   6   0   4     2496.61     2422.66     78.32 o 
   7   0   4     9328.64     9844.50    185.69 o 
   8   0   4     2774.63     3030.07    126.08 o 
   9   0   4      388.53      420.47     23.73 o 
  10   0   4     1087.73     1065.91     38.90 o 
  11   0   4       38.17       43.15      9.18 o 
  12   0   4      390.98      363.72     27.17 o 
  13   0   4      219.17      263.46     20.68 o 
  14   0   4      293.92      272.19     21.71 o 
  15   0   4        6.07        6.13     12.93 o 
  16   0   4      106.65      107.58     36.89 o 
  17   0   4       40.78       56.08     17.57 o 
  18   0   4      173.77      239.34     37.97 o 
  19   0   4      154.87      150.29     38.74 o 
   1   1   4     1481.10     1399.17     15.07 o 
   2   1   4     3852.99     3704.72     34.43 o 
   3   1   4      579.78      487.04     10.43 o 
   4   1   4      377.18      390.71     10.91 o 
   5   1   4       11.93       20.98      7.39 o 
   6   1   4     2288.59     2199.97     35.18 o 
   7   1   4     1431.39     1423.92     27.97 o 
   8   1   4        0.01       -3.54      4.69 o 
   9   1   4       10.78        6.34      4.68 o 
  10   1   4     1533.74     1585.73     24.86 o 
  11   1   4     1021.50      954.01     28.06 o 
  12   1   4      922.17      970.17     23.44 o 
  13   1   4       55.20       57.47      9.74 o 
  14   1   4     1411.20     1337.91     27.28 o 
  15   1   4      339.03      297.15     15.36 o 
  16   1   4        2.20       12.29     10.04 o 
  17   1   4        7.64       29.47     12.90 o 
  18   1   4       22.79       -2.39     14.63 o 
  19   1   4       84.48       83.46     19.70 o 
   0   2   4    51728.43    50155.72    535.13 o 
   1   2   4     5504.63     5519.48     42.78 o 
   2   2   4      622.50      671.91      9.13 o 
   3   2   4     6282.65     6126.08     50.91 o 
   4   2   4      370.29      368.71      8.99 o 
   5   2   4     1678.40     1673.21     21.23 o 
   6   2   4     2182.79     2217.12     26.56 o 
   7   2   4       25.94       30.44      7.41 o 
   8   2   4        5.08        4.84      4.37 o 
   9   2   4     1106.96     1047.73     24.84 o 
  10   2   4       24.49       11.09      6.76 o 
  11   2   4     1309.68     1212.94     27.20 o 
  12   2   4       41.38       31.88      9.39 o 
  13   2   4      780.08      824.99     22.85 o 
  14   2   4      192.92      184.95     13.66 o 
  15   2   4      286.80      261.86     20.89 o 
  16   2   4       89.26       56.15     24.17 o 
  17   2   4        8.01       21.06     13.68 o 
  18   2   4      173.15      180.02     25.13 o 
  19   2   4        7.64       36.60     19.46 o 
   1   3   4      533.05      523.85      9.33 o 
   2   3   4     3214.39     3270.42     31.71 o 
   3   3   4       35.57       30.40      3.72 o 
   4   3   4     1315.60     1319.26     16.55 o 
   5   3   4     1064.91     1152.61     15.69 o 
   6   3   4      257.56      244.76      7.39 o 
   7   3   4      551.11      611.08     14.23 o 
   8   3   4       31.40       18.51      5.28 o 
   9   3   4      212.70      225.54      9.60 o 
  10   3   4       59.04       59.92      8.38 o 
  11   3   4     1210.10     1119.39     27.38 o 
  12   3   4     1595.38     1524.09     33.31 o 
  13   3   4       42.71       44.45      9.61 o 
  14   3   4      370.91      374.54     20.34 o 
  15   3   4       68.89       74.79     15.48 o 
  16   3   4       36.90       49.80     32.01 o 
  17   3   4        6.01        6.93     15.78 o 
  18   3   4        5.99      -15.44     12.90 o 
   0   4   4    15255.74    14897.59    149.07 o 
   1   4   4      346.76      338.30      8.78 o 
   2   4   4     1074.04     1081.58     16.84 o 
   3   4   4      288.04      319.14      8.77 o 
   4   4   4      996.84     1107.45     16.30 o 
   5   4   4      660.70      645.91     12.54 o 
   6   4   4      529.94      526.26     11.76 o 
   7   4   4      290.59      298.27      9.51 o 
   8   4   4      680.64      670.43     16.12 o 
   9   4   4       30.62       27.96      7.73 o 
  10   4   4      170.72      197.37     13.65 o 
  11   4   4        1.05       14.38      9.77 o 
  12   4   4      977.27      944.86     30.75 o 
  13   4   4      610.18      651.71     24.78 o 
  14   4   4      134.18      114.39     22.16 o 
  15   4   4      209.19      222.53     21.68 o 
  16   4   4        1.88      -13.61     11.89 o 
  17   4   4        1.97       -4.84     13.24 o 
  18   4   4       37.07       29.78     25.08 o 
   1   5   4      128.06      128.66      6.87 o 
   2   5   4      418.21      439.82     12.25 o 
   3   5   4     1076.61     1001.80     18.14 o 
   4   5   4      192.82      173.89      8.88 o 
   5   5   4       94.67       92.92      6.68 o 
   6   5   4      222.16      214.93     11.77 o 
   7   5   4      907.30      871.39     18.25 o 
   8   5   4       43.09       44.17      7.45 o 
   9   5   4      248.86      225.09     14.88 o 
  10   5   4      964.32      935.06     26.79 o 
  11   5   4       65.05       72.83     14.36 o 
  12   5   4       81.26      105.56     15.10 o 
  13   5   4      129.67      109.15     18.23 o 
  14   5   4       20.61       24.11     13.65 o 
  15   5   4       60.84      102.09     28.90 o 
  16   5   4       35.06       21.39     15.25 o 
  17   5   4       23.15       32.41     17.25 o 
   0   6   4        3.92       12.52      8.28 o 
   1   6   4       22.63       17.78      5.96 o 
   2   6   4      123.00      128.47      8.91 o 
   3   6   4        2.81       -0.07      5.83 o 
   4   6   4     1220.17     1231.99     22.30 o 
   5   6   4       24.73       15.19      6.21 o 
   6   6   4       15.52       11.97      6.45 o 
   7   6   4      126.93      117.77      9.23 o 
   8   6   4      227.04      226.85     12.30 o 
   9   6   4       10.13       24.61      9.81 o 
  10   6   4      985.31      964.89     28.80 o 
  11   6   4       16.26        8.13     16.70 o 
  12   6   4        8.06       16.34     12.58 o 
  13   6   4       73.57       86.30     18.89 o 
  14   6   4       44.09       33.57     15.01 o 
  15   6   4       24.64       31.10     16.44 o 
   1   7   4       10.26        9.26      7.58 o 
   2   7   4       35.91       37.29      7.84 o 
   3   7   4      895.95      964.27     24.50 o 
   4   7   4       87.59       92.33      9.15 o 
   5   7   4       64.09       84.08     12.06 o 
   6   7   4      119.03      124.32     11.47 o 
   7   7   4      133.91      153.77     13.49 o 
   8   7   4       22.26        9.71     17.54 o 
   9   7   4       22.82       17.01     15.20 o 
  10   7   4      515.41      571.20     24.53 o 
  11   7   4      219.79      232.44     17.45 o 
  12   7   4      104.22      118.53     19.31 o 
  13   7   4        0.76        0.22     12.48 o 
  14   7   4      502.61      501.40     32.38 o 
   0   8   4        0.06       11.09     12.91 o 
   1   8   4      411.38      441.16     19.28 o 
   2   8   4        0.47       -5.23      9.60 o 
   3   8   4      259.55      249.32     14.69 o 
   4   8   4        0.11       -4.52      8.23 o 
   5   8   4      549.71      589.17     29.88 o 
   6   8   4      133.82      125.47     13.88 o 
   7   8   4       29.60       19.96     11.21 o 
   8   8   4      165.31      160.91     20.39 o 
   9   8   4       38.96       50.10     12.06 o 
  10   8   4        0.33      -11.13      9.98 o 
  11   8   4      578.37      525.56     30.32 o 
   1   9   4        0.62        0.96     10.58 o 
   2   9   4        3.00        6.82     10.69 o 
   3   9   4       32.47       18.55     10.37 o 
   4   9   4      119.41      132.87     15.53 o 
   5   9   4        0.96        0.27      9.71 o 
   6   9   4      495.01      473.00     26.22 o 
   7   9   4       23.48       10.03     13.47 o 
   8   9   4       24.03       17.76     19.24 o 
   1   1   5     2429.23     2281.76     20.40 o 
   2   1   5       56.48       64.05      4.42 o 
   3   1   5    16768.19    16592.04    133.85 o 
   4   1   5       83.81       92.01      5.75 o 
   5   1   5      140.34      139.84      7.45 o 
   6   1   5     1247.23     1330.14     22.49 o 
   7   1   5     2210.92     2347.46     38.71 o 
   8   1   5      147.78      139.03     10.77 o 
   9   1   5      188.70      179.95     12.32 o 
  10   1   5     1136.72     1105.23     32.46 o 
  11   1   5       63.99       66.95     12.43 o 
  12   1   5      225.64      248.83     14.83 o 
  13   1   5      328.72      340.90     16.13 o 
  14   1   5      235.44      202.99     15.98 o 
  15   1   5        4.28        1.17      8.30 o 
  16   1   5       26.63       23.38     11.14 o 
  17   1   5       85.74       93.18     15.32 o 
  18   1   5       27.06       12.97     15.90 o 
  19   1   5       76.83       70.15     19.13 o 
   0   2   5       28.81       25.84      3.98 o 
   1   2   5    15703.19    15584.09    111.01 o 
   2   2   5     3198.99     3202.62     29.37 o 
   3   2   5      286.28      289.92      7.29 o 
   4   2   5     3070.79     3248.43     37.40 o 
   5   2   5     1291.84     1429.07     22.00 o 
   6   2   5        8.89        5.19      3.67 o 
   7   2   5      908.97      933.03     16.20 o 
   8   2   5      385.42      380.52     16.08 o 
   9   2   5     1598.37     1694.20     30.48 o 
  10   2   5       45.18       52.32     12.88 o 
  11   2   5       27.99        7.31      9.33 o 
  12   2   5     1108.43     1135.14     27.92 o 
  13   2   5     1974.26     1828.49     37.05 o 
  14   2   5      115.74      130.22     14.04 o 
  15   2   5       28.93       13.85     21.77 o 
  16   2   5       47.35       35.63     19.54 o 
  17   2   5      112.52      148.30     21.44 o 
  18   2   5      132.86      164.06     25.08 o 
  19   2   5       10.14      -17.47     16.75 o 
   1   3   5      250.97      269.55      7.46 o 
   2   3   5       44.43       42.87      3.50 o 
   3   3   5      111.34      101.65      5.07 o 
   4   3   5      236.20      221.51      6.95 o 
   5   3   5      901.73      969.21     15.08 o 
   6   3   5     1566.45     1597.94     19.27 o 
   7   3   5       13.00        2.59      3.91 o 
   8   3   5       28.57       22.87      5.59 o 
   9   3   5       24.57       10.83      6.82 o 
  10   3   5       15.33        9.85      8.68 o 
  11   3   5        0.76       14.15      9.13 o 
  12   3   5      465.31      398.53     20.20 o 
  13   3   5      255.50      261.18     18.06 o 
  14   3   5       21.33        9.21     11.54 o 
  15   3   5       33.58       31.51     12.25 o 
  16   3   5        1.62      -10.70     11.19 o 
  17   3   5       39.51       35.51     14.68 o 
  18   3   5      128.80      112.81     19.91 o 
   0   4   5     7091.30     6892.23     84.39 o 
   1   4   5      311.55      330.92      9.29 o 
   2   4   5       83.44       87.96      4.78 o 
   3   4   5       29.15       33.77      4.46 o 
   4   4   5      246.85      285.34      8.53 o 
   5   4   5      187.59      160.37      8.29 o 
   6   4   5      964.12     1009.33     17.92 o 
   7   4   5       73.35       80.92      7.16 o 
   8   4   5       54.95       38.89      7.95 o 
   9   4   5      663.96      625.72     21.84 o 
  10   4   5       64.86       63.51     10.33 o 
  11   4   5        2.42       -6.78      7.57 o 
  12   4   5        1.99      -11.58      7.72 o 
  13   4   5      811.95      871.01     31.22 o 
  14   4   5       26.45       34.79     12.80 o 
  15   4   5       38.54       39.57     14.18 o 
  16   4   5       10.23       24.24     14.04 o 
  17   4   5       84.32       94.34     18.60 o 
   1   5   5     3670.23     3716.29     38.40 o 
   2   5   5      126.47      178.12     10.88 o 
   3   5   5        4.43        3.78      5.96 o 
   4   5   5      128.48      133.61      8.20 o 
   5   5   5        0.07       -6.23      4.15 o 
   6   5   5       50.11       42.62      6.09 o 
   7   5   5      994.51     1006.14     17.87 o 
   8   5   5      482.19      508.78     19.55 o 
   9   5   5      175.94      198.55     14.72 o 
  10   5   5     1173.93     1161.94     30.17 o 
  11   5   5      454.32      419.35     22.70 o 
  12   5   5      178.82      181.31     17.90 o 
  13   5   5       57.60       60.60     14.67 o 
  14   5   5      218.65      172.42     20.18 o 
  15   5   5      318.12      375.32     27.25 o 
  16   5   5       93.18       92.66     19.06 o 
   0   6   5     2139.77     2204.57     50.30 o 
   1   6   5        3.41        1.25      5.47 o 
   2   6   5        1.09        0.97      5.40 o 
   3   6   5      144.41      145.95      9.43 o 
   4   6   5      364.27      374.02     13.63 o 
   5   6   5       12.59       12.84      6.26 o 
   6   6   5       58.97       78.54      8.18 o 
   7   6   5        8.15       22.30      7.72 o 
   8   6   5      144.56      126.14     13.11 o 
   9   6   5        9.28       -0.48      8.43 o 
  10   6   5       71.04       56.73     11.63 o 
  11   6   5       30.62       33.62     18.12 o 
  12   6   5      707.38      690.52     30.76 o 
  13   6   5      147.66      125.99     20.16 o 
  14   6   5      188.67      186.94     21.53 o 
  15   6   5      116.45      126.39     20.44 o 
   1   7   5      568.62      528.48     24.34 o 
   2   7   5      288.93      313.19     14.36 o 
   3   7   5      251.34      244.86     13.16 o 
   4   7   5       46.32       47.54      7.79 o 
   5   7   5      203.03      209.39     13.23 o 
   6   7   5      359.38      340.98     15.86 o 
   7   7   5       18.37       20.42      9.23 o 
   8   7   5      155.18      149.95     13.89 o 
   9   7   5       25.41       27.40     10.99 o 
  10   7   5      253.95      241.93     20.07 o 
  11   7   5       44.76       47.26     13.20 o 
  12   7   5       10.18        1.80     21.76 o 
  13   7   5       32.28       11.32     14.49 o 
   0   8   5       24.09       11.72     12.27 o 
   1   8   5       19.75       11.28      8.68 o 
   2   8   5       42.25       53.67     12.28 o 
   3   8   5        3.49        6.33      9.94 o 
   4   8   5        8.02       -0.28      8.65 o 
   5   8   5       22.76       28.12      9.76 o 
   6   8   5       52.56       38.23     10.76 o 
   7   8   5       22.08       32.17     11.64 o 
   8   8   5        4.05        2.28     11.02 o 
   9   8   5       72.22       56.08     13.99 o 
  10   8   5       38.77       16.60     12.97 o 
  11   8   5       93.94      108.01     17.76 o 
   1   9   5        1.23        2.03     11.09 o 
   2   9   5        0.07       15.72     11.36 o 
   3   9   5        3.11       -4.59     11.10 o 
   4   9   5        3.93       14.65     12.20 o 
   5   9   5       48.22       82.03     15.09 o 
   6   9   5       34.44       29.19     13.39 o 
   7   9   5        1.75        6.62     14.01 o 
   8   9   5       39.76       39.00     16.30 o 
   0   0   6    29309.24    28560.16    342.71 o 
   1   0   6        4.29        2.17      2.99 o 
   2   0   6     2256.35     2336.26     34.71 o 
   3   0   6     6103.82     6049.17     69.82 o 
   4   0   6     2025.19     2063.56     44.64 o 
   5   0   6      222.89      278.53      9.15 o 
   6   0   6     8932.41     9374.42    126.13 o 
   7   0   6      791.50      777.01     43.86 o 
   8   0   6     1220.32     1368.73     38.50 o 
   9   0   6     1176.90     1042.92     44.50 o 
  10   0   6      131.41      123.87     13.29 o 
  11   0   6     1146.97     1133.29     33.78 o 
  12   0   6        6.91       -7.73      9.56 o 
  13   0   6     4268.29     3822.81     64.58 o 
  14   0   6      278.98      320.35     28.54 o 
  15   0   6     3312.58     2989.61     58.61 o 
  16   0   6      118.42      161.50     23.03 o 
  17   0   6        0.48        7.59     14.99 o 
  18   0   6      131.65      108.65     29.11 o 
  19   0   6      183.38      295.36     39.30 o 
   1   1   6     8447.38     8292.96     70.87 o 
   2   1   6        2.04        2.16      3.42 o 
   3   1   6        0.02        2.12      3.47 o 
   4   1   6      918.83      913.42     11.63 o 
   5   1   6      778.29      787.40     19.25 o 
   6   1   6     1098.48     1273.12     22.30 o 
   7   1   6      316.70      362.15     16.20 o 
   8   1   6      226.25      217.68     12.71 o 
   9   1   6        2.31       -1.78      6.50 o 
  10   1   6     2143.17     1955.36     60.52 o 
  11   1   6      808.49      765.54     28.39 o 
  12   1   6       30.15       19.28      8.87 o 
  13   1   6       65.37       51.21      9.84 o 
  14   1   6     1249.34     1242.31     31.07 o 
  15   1   6      132.60      139.60     12.38 o 
  16   1   6      241.62      323.39     18.29 o 
  17   1   6      276.84      270.61     18.50 o 
  18   1   6       40.54       50.90     17.10 o 
  19   1   6       72.55       71.53     25.68 o 
   0   2   6       57.38       31.54      5.36 o 
   1   2   6       12.51       10.49      2.54 o 
   2   2   6        4.49        8.15      4.18 o 
   3   2   6     1125.31     1146.33     18.50 o 
   4   2   6     6081.10     6178.51     69.65 o 
   5   2   6        2.97        4.48      4.46 o 
   6   2   6      818.54      905.51     17.97 o 
   7   2   6      626.24      639.76     17.10 o 
   8   2   6      329.87      339.80     15.90 o 
   9   2   6      560.62      584.87     20.88 o 
  10   2   6     1072.73     1016.00     24.28 o 
  11   2   6       34.89       30.44     10.33 o 
  12   2   6      215.12      214.61     14.43 o 
  13   2   6     1111.03     1082.68     28.37 o 
  14   2   6       24.82       43.67     10.44 o 
  15   2   6       50.34       52.60     12.41 o 
  16   2   6      168.21      147.85     18.67 o 
  17   2   6       31.29       47.05     13.68 o 
  18   2   6      247.71      262.92     24.66 o 
  19   2   6      151.71      197.26     27.54 o 
   1   3   6     1847.18     1880.98     19.91 o 
   2   3   6      702.21      721.73     11.99 o 
   3   3   6     2399.04     2289.21     25.20 o 
   4   3   6      331.06      307.63     10.41 o 
   5   3   6      137.56      135.51      7.69 o 
   6   3   6      858.48      916.50     17.63 o 
   7   3   6       13.19        9.13      5.10 o 
   8   3   6      326.88      310.90      9.68 o 
   9   3   6       37.72       27.53      7.63 o 
  10   3   6      748.44      700.63     45.22 o 
  11   3   6      861.87      858.98     27.60 o 
  12   3   6       44.67       46.05     12.42 o 
  13   3   6      114.86      121.54     14.70 o 
  14   3   6      347.63      372.37     21.89 o 
  15   3   6        6.44       23.31     13.09 o 
  16   3   6        9.33        7.11     12.39 o 
  17   3   6        6.25        8.88     13.99 o 
  18   3   6       95.88       81.08     18.42 o 
   0   4   6    11397.74    11237.77    128.78 o 
   1   4   6     2469.28     2639.95     28.49 o 
   2   4   6      330.46      355.31     10.07 o 
   3   4   6      405.99      428.06     10.81 o 
   4   4   6     1241.72     1266.11     18.97 o 
   5   4   6       42.90       50.72      6.60 o 
   6   4   6      177.90      173.40      9.19 o 
   7   4   6      176.60      188.75      9.21 o 
   8   4   6      865.27      952.00     22.31 o 
   9   4   6       49.22       51.13      8.36 o 
  10   4   6      188.76      201.16     14.08 o 
  11   4   6       93.04       85.96     11.49 o 
  12   4   6      803.35      797.42     29.34 o 
  13   4   6      377.61      408.72     23.65 o 
  14   4   6       97.48       99.96     15.22 o 
  15   4   6      206.97      224.17     27.66 o 
  16   4   6        1.25       22.06     13.77 o 
  17   4   6      111.85      156.44     21.52 o 
   1   5   6     1083.70     1088.85     22.95 o 
   2   5   6      224.11      242.86     10.41 o 
   3   5   6      169.50      161.02      9.20 o 
   4   5   6      127.69      132.72      8.03 o 
   5   5   6        2.22        2.38      4.61 o 
   6   5   6       28.32       17.79      5.77 o 
   7   5   6      134.61      118.18      7.83 o 
   8   5   6      172.44      172.77     12.45 o 
   9   5   6      798.48      753.96     23.26 o 
  10   5   6     1137.00     1110.93     29.77 o 
  11   5   6        0.30        7.79     10.26 o 
  12   5   6      289.75      275.16     20.92 o 
  13   5   6       59.02       66.58     14.71 o 
  14   5   6      726.33      733.02     38.08 o 
  15   5   6       44.36       48.81     15.14 o 
  16   5   6      109.08      134.14     21.10 o 
   0   6   6     2497.34     2509.50     59.70 o 
   1   6   6      210.09      210.21     17.90 o 
   2   6   6      158.96      164.47     10.22 o 
   3   6   6      112.09      120.26      9.56 o 
   4   6   6       42.03       38.13      7.13 o 
   5   6   6      175.93      175.84     12.53 o 
   6   6   6      217.57      201.12     12.09 o 
   7   6   6       16.93       10.78      6.94 o 
   8   6   6       43.32       30.98      8.90 o 
   9   6   6       40.94       16.87      9.51 o 
  10   6   6       27.35       39.43     11.50 o 
  11   6   6      589.02      582.26     24.73 o 
  12   6   6       19.49        0.19     11.70 o 
  13   6   6      210.79      218.40     25.20 o 
  14   6   6       42.13       67.11     22.43 o 
  15   6   6        2.48        5.54     15.45 o 
   1   7   6     1053.87     1100.39     27.71 o 
   2   7   6      119.39      107.65     11.05 o 
   3   7   6      378.57      383.30     16.59 o 
   4   7   6        9.23       -1.68      8.54 o 
   5   7   6      233.08      235.11     13.60 o 
   6   7   6        4.70       -6.32      7.58 o 
   7   7   6      142.98      130.55     13.31 o 
   8   7   6      427.43      408.82     28.90 o 
   9   7   6      499.23      483.58     31.33 o 
  10   7   6        0.49       -3.57     10.17 o 
  11   7   6       56.97       35.45     12.53 o 
  12   7   6       11.16      -19.76     13.95 o 
  13   7   6       20.52       37.21     18.03 o 
   0   8   6        8.44       -2.46     14.87 o 
   1   8   6      189.18      184.23     16.25 o 
   2   8   6       73.54       86.24     15.59 o 
   3   8   6       16.72       15.04     10.36 o 
   4   8   6       26.76       41.02     11.91 o 
   5   8   6      132.67      125.99     15.28 o 
   6   8   6       15.76       20.03     11.30 o 
   7   8   6       63.44       60.60     13.03 o 
   8   8   6      110.04      135.14     16.49 o 
   9   8   6      508.88      554.21     29.25 o 
  10   8   6       11.20       14.06     12.54 o 
  11   8   6      426.08      486.07     26.35 o 
   1   9   6       78.30       89.58     24.49 o 
   2   9   6       22.71       28.52     14.12 o 
   3   9   6       62.45       76.68     15.03 o 
   4   9   6      276.27      354.27     28.72 o 
   5   9   6       70.82       57.12     14.33 o 
   6   9   6       92.15      118.86     16.95 o 
   7   9   6      311.90      321.70     23.29 o 
   1   1   7     1475.62     1396.30     16.79 o 
   2   1   7      676.17      654.72     15.19 o 
   3   1   7      753.27      810.37     11.87 o 
   4   1   7      111.96       99.77      4.68 o 
   5   1   7        8.48        5.95      4.13 o 
   6   1   7      381.18      410.80     10.59 o 
   7   1   7      593.99      656.07     14.11 o 
   8   1   7       88.89       71.15      9.30 o 
   9   1   7        0.11        0.91      6.93 o 
  10   1   7      111.39      127.96     12.60 o 
  11   1   7       11.93       19.04      9.63 o 
  12   1   7       10.40        6.33      9.13 o 
  13   1   7      482.39      525.08     19.01 o 
  14   1   7      379.51      332.55     16.67 o 
  15   1   7        3.72       -3.06      8.09 o 
  16   1   7      478.95      563.80     21.14 o 
  17   1   7       39.62       41.37     13.32 o 
  18   1   7        0.00        3.22     14.26 o 
  19   1   7       39.17       28.74     25.80 o 
   0   2   7        4.56        2.54      3.28 o 
   1   2   7      230.53      236.71      6.46 o 
   2   2   7      322.04      328.60     10.80 o 
   3   2   7      160.87      178.08      8.32 o 
   4   2   7     1847.76     1896.54     26.66 o 
   5   2   7     1678.07     1728.01     25.91 o 
   6   2   7      231.56      286.37     11.58 o 
   7   2   7      189.75      215.40     11.22 o 
   8   2   7       99.04      102.33      9.35 o 
   9   2   7       45.64       39.01     12.65 o 
  10   2   7      591.54      538.11     28.50 o 
  11   2   7      303.43      308.25     15.66 o 
  12   2   7      815.00      749.41     23.33 o 
  13   2   7      262.26      240.09     15.71 o 
  14   2   7      321.11      313.78     20.15 o 
  15   2   7      179.33      178.92     16.36 o 
  16   2   7       56.40       58.39     15.60 o 
  17   2   7       74.18       80.82     15.74 o 
  18   2   7       80.48       47.19     17.46 o 
   1   3   7      465.90      478.61      9.25 o 
   2   3   7     1602.08     1629.89     18.35 o 
   3   3   7      501.18      507.90      9.26 o 
   4   3   7     1552.43     1522.41     19.62 o 
   5   3   7     1415.25     1435.99     24.40 o 
   6   3   7       25.10       16.01      5.91 o 
   7   3   7     1486.67     1479.56     26.23 o 
   8   3   7      473.47      487.23     15.81 o 
   9   3   7       20.14       19.00      7.44 o 
  10   3   7      431.89      419.79     27.31 o 
  11   3   7       64.25       41.27     11.43 o 
  12   3   7     1364.52     1364.51     42.06 o 
  13   3   7        4.59        9.18     12.13 o 
  14   3   7        4.22        9.82     11.10 o 
  15   3   7       22.19       21.32     18.12 o 
  16   3   7      119.25      146.94     40.02 o 
  17   3   7       35.95       13.85     21.03 o 
  18   3   7      214.73      265.49     25.75 o 
   0   4   7      480.40      597.94     17.16 o 
   1   4   7     2358.84     2366.97     26.64 o 
   2   4   7       38.44       54.84      5.30 o 
   3   4   7        9.35        5.75      3.10 o 
   4   4   7      121.97      164.22      9.12 o 
   5   4   7      701.86      761.11     14.82 o 
   6   4   7       48.93       52.30      7.29 o 
   7   4   7       38.60       45.69      7.65 o 
   8   4   7       47.52       60.04      7.97 o 
   9   4   7      843.33      827.17     20.07 o 
  10   4   7      566.96      534.94     23.88 o 
  11   4   7     1466.17     1419.96     32.96 o 
  12   4   7       86.37       90.19     12.26 o 
  13   4   7        4.86        3.68     10.82 o 
  14   4   7        8.36       10.52     14.43 o 
  15   4   7      104.85       96.68     19.22 o 
  16   4   7       11.04        8.21     13.67 o 
  17   4   7       35.64       35.00     16.48 o 
   1   5   7     2631.47     2579.87     30.07 o 
   2   5   7      734.75      736.74     16.64 o 
   3   5   7       18.68       11.54      6.53 o 
   4   5   7       31.40       26.09      5.66 o 
   5   5   7       15.85       14.44      5.37 o 
   6   5   7       20.87       18.22      7.21 o 
   7   5   7      513.57      469.33     19.43 o 
   8   5   7       19.41       31.85      7.44 o 
   9   5   7        5.21        7.88      7.69 o 
  10   5   7      180.23      168.52     17.49 o 
  11   5   7      332.61      309.60     20.81 o 
  12   5   7       39.47       39.52     13.56 o 
  13   5   7       72.19       54.21     14.53 o 
  14   5   7      147.42      145.66     21.57 o 
  15   5   7       69.59      114.67     19.28 o 
  16   5   7       33.66       39.65     20.07 o 
   0   6   7    12005.90    11849.89    168.21 o 
   1   6   7        0.56        5.07      6.60 o 
   2   6   7       98.68       86.74     11.28 o 
   3   6   7        6.31       -2.16      6.12 o 
   4   6   7       32.47       31.10     10.39 o 
   5   6   7        0.01        8.50      7.25 o 
   6   6   7       92.58       62.07     10.07 o 
   7   6   7        7.20       -2.43      7.39 o 
   8   6   7     1502.92     1512.70     32.39 o 
   9   6   7        1.35       -6.12      7.93 o 
  10   6   7        5.60        5.78      9.37 o 
  11   6   7      103.77       89.46     13.70 o 
  12   6   7        3.42        3.58     13.02 o 
  13   6   7        5.96      -12.86     12.87 o 
  14   6   7      366.73      347.80     50.80 o 
  15   6   7       23.77       36.86     16.51 o 
   1   7   7       18.84       23.54      7.99 o 
   2   7   7        9.34       17.73      8.93 o 
   3   7   7      144.42      150.33     15.77 o 
   4   7   7       11.61       12.32      9.04 o 
   5   7   7        2.50        7.20      8.56 o 
   6   7   7       45.77       36.03     13.95 o 
   7   7   7      404.44      405.16     19.14 o 
   8   7   7      153.48      154.18     17.02 o 
   9   7   7       31.55       26.93     11.54 o 
  10   7   7       34.85        7.88     10.93 o 
  11   7   7      138.20      142.93     20.85 o 
  12   7   7        9.36       11.15     13.39 o 
  13   7   7        4.29       10.50     16.24 o 
   0   8   7        1.73       13.80     39.35 o 
   1   8   7       16.09        9.97     10.00 o 
   2   8   7       20.43       16.72     10.98 o 
   3   8   7       53.79       68.46     12.94 o 
   4   8   7       27.16       18.94     10.50 o 
   5   8   7      169.55      179.84     17.00 o 
   6   8   7        0.03       -3.94     10.28 o 
   7   8   7       23.33       35.58     12.05 o 
   8   8   7       34.53       34.17     12.51 o 
   9   8   7      285.64      332.57     24.34 o 
  10   8   7        0.13      -16.08     10.72 o 
  11   8   7        7.05        3.92     12.90 o 
   1   9   7       25.31        3.22     13.36 o 
   2   9   7        2.42       17.20     14.39 o 
   3   9   7      185.57      174.69     24.92 o 
   4   9   7      721.56      843.24     32.07 o 
   5   9   7       73.66       91.76     16.17 o 
   6   9   7       50.96       44.23     13.78 o 
   7   9   7       37.94       40.77     14.29 o 
   0   0   8        8.67        0.82      4.65 o 
   1   0   8      261.12      305.72      8.23 o 
   2   0   8      158.72      163.93      8.36 o 
   3   0   8      916.56      871.19     16.97 o 
   4   0   8     6197.06     6517.42     76.96 o 
   5   0   8     2787.89     3056.40     41.75 o 
   6   0   8     1207.73     1423.42     27.15 o 
   7   0   8      898.77      955.27     26.00 o 
   8   0   8      222.31      213.76     14.01 o 
   9   0   8      363.86      434.47     20.01 o 
  10   0   8     1739.09     1644.39     46.19 o 
  11   0   8      449.57      408.68     22.24 o 
  12   0   8      749.98      747.84     35.78 o 
  13   0   8      311.55      309.37     21.27 o 
  14   0   8        4.90        6.52     10.78 o 
  15   0   8       90.30       83.23     14.54 o 
  16   0   8       81.97       80.89     18.57 o 
  17   0   8      544.40      669.91     41.34 o 
  18   0   8       98.20      112.09     29.24 o 
  19   0   8       85.72       70.74     29.62 o 
   1   1   8      101.08       92.63      4.94 o 
   2   1   8      871.36      934.53     12.73 o 
   3   1   8     1765.19     1781.47     20.32 o 
   4   1   8      921.20     1010.20     13.09 o 
   5   1   8      186.31      191.70      9.37 o 
   6   1   8       86.19      105.40      6.28 o 
   7   1   8       16.15       22.38      6.74 o 
   8   1   8      216.76      250.84     11.28 o 
   9   1   8       30.77       25.43      6.55 o 
  10   1   8     1347.10     1307.70     33.31 o 
  11   1   8      371.25      316.97     15.11 o 
  12   1   8     1566.55     1425.56     28.56 o 
  13   1   8       29.37       31.80      8.45 o 
  14   1   8        0.03       -3.01      8.13 o 
  15   1   8      230.52      236.09     15.81 o 
  16   1   8        3.97       10.38      9.47 o 
  17   1   8       16.73       -7.51     11.67 o 
  18   1   8      152.30      221.09     30.49 o 
  19   1   8      180.47      211.21     30.89 o 
   0   2   8      172.80      132.67      8.61 o 
   1   2   8     1211.26     1204.22     14.74 o 
   2   2   8     4172.90     4307.38     43.26 o 
   3   2   8     1781.86     1714.57     22.63 o 
   4   2   8     1493.67     1580.93     24.31 o 
   5   2   8      104.35      102.62      7.57 o 
   6   2   8     2412.95     2326.94     32.68 o 
   7   2   8     1438.31     1413.18     43.81 o 
   8   2   8      472.36      457.76     15.91 o 
   9   2   8     1469.41     1442.96     33.81 o 
  10   2   8     1262.25     1172.99     31.50 o 
  11   2   8       23.21       20.18      9.81 o 
  12   2   8      405.85      351.25     19.78 o 
  13   2   8      531.78      552.91     21.52 o 
  14   2   8      104.74      100.34     16.50 o 
  15   2   8      385.97      377.38     23.08 o 
  16   2   8        1.92        9.59     10.28 o 
  17   2   8       45.30       60.80     25.38 o 
  18   2   8      104.35      160.08     25.53 o 
   1   3   8     2163.48     2298.81     23.66 o 
   2   3   8      724.36      746.53     11.59 o 
   3   3   8      502.44      446.53      8.70 o 
   4   3   8      469.90      526.93     13.29 o 
   5   3   8      985.56      926.75     19.66 o 
   6   3   8      239.81      244.42     11.30 o 
   7   3   8       32.81       25.87      7.06 o 
   8   3   8      297.54      275.67     18.68 o 
   9   3   8      191.80      204.61     14.44 o 
  10   3   8     3974.84     3821.13     63.86 o 
  11   3   8      276.58      336.46     19.69 o 
  12   3   8        1.71       -7.61     12.62 o 
  13   3   8      282.39      274.98     19.49 o 
  14   3   8      411.05      401.78     26.34 o 
  15   3   8       78.20       89.70     18.46 o 
  16   3   8        1.51      -15.25     17.88 o 
  17   3   8      145.93      218.96     26.74 o 
  18   3   8      284.42      370.95     37.53 o 
   0   4   8      479.00      461.89     17.73 o 
   1   4   8     1165.59     1153.62     16.66 o 
   2   4   8       15.42       25.20      4.10 o 
   3   4   8       57.08       83.21      7.39 o 
   4   4   8     1197.90     1180.81     18.45 o 
   5   4   8      621.05      622.58     13.38 o 
   6   4   8        0.04        0.13      5.59 o 
   7   4   8      671.40      667.72     17.42 o 
   8   4   8      238.01      214.07     11.81 o 
   9   4   8      379.51      389.04     14.70 o 
  10   4   8     1649.04     1567.82     34.28 o 
  11   4   8      393.75      353.82     18.42 o 
  12   4   8      364.34      335.40     18.54 o 
  13   4   8        1.83       -9.41      9.63 o 
  14   4   8        1.01      -12.94     10.23 o 
  15   4   8       41.96       34.98     17.39 o 
  16   4   8        1.72        0.04     13.73 o 
  17   4   8       78.92      104.19     21.59 o 
   1   5   8      216.08      226.37      8.85 o 
   2   5   8       44.83       26.92      9.50 o 
   3   5   8      504.14      484.32     12.96 o 
   4   5   8       99.76      101.74      7.52 o 
   5   5   8        2.68       11.47      6.46 o 
   6   5   8      420.42      409.91     14.65 o 
   7   5   8        4.96       14.21      6.75 o 
   8   5   8      241.63      260.11     13.02 o 
   9   5   8      332.96      318.38     16.03 o 
  10   5   8        0.05      -11.62      7.76 o 
  11   5   8       19.68       14.57     11.59 o 
  12   5   8        0.21       -1.20     11.22 o 
  13   5   8       53.42       56.11     14.93 o 
  14   5   8       43.06       28.65     14.08 o 
  15   5   8      267.55      284.48     28.89 o 
  16   5   8        8.28        6.29     17.33 o 
   0   6   8     4488.19     4562.32     81.35 o 
   1   6   8        0.41        9.47      7.05 o 
   2   6   8       10.18        1.23      6.01 o 
   3   6   8       43.65       29.45      8.35 o 
   4   6   8       76.24       89.94     12.26 o 
   5   6   8       19.28       26.91      8.51 o 
   6   6   8      623.30      622.30     25.24 o 
   7   6   8       16.92        4.16      8.48 o 
   8   6   8      102.41      109.90     12.12 o 
   9   6   8        0.44       -8.22      9.26 o 
  10   6   8      115.82      105.98     14.04 o 
  11   6   8      231.73      226.79     18.28 o 
  12   6   8        0.53      -13.11     11.01 o 
  13   6   8        3.28      -11.99     11.85 o 
  14   6   8      284.48      296.53     29.82 o 
  15   6   8        0.02        6.75     17.04 o 
   1   7   8      313.32      347.52     28.49 o 
   2   7   8       15.30       33.59      9.82 o 
   3   7   8       13.32       13.98      9.16 o 
   4   7   8      255.03      242.44     16.94 o 
   5   7   8      123.92      120.72     14.05 o 
   6   7   8        0.51        1.39      8.55 o 
   7   7   8      718.81      793.07     25.42 o 
   8   7   8        0.11       -0.60      9.04 o 
   9   7   8       36.80       24.72     10.50 o 
  10   7   8      129.44      132.09     22.04 o 
  11   7   8      137.64      144.94     20.07 o 
  12   7   8      378.11      379.63     27.15 o 
  13   7   8       75.76       57.06     20.06 o 
   0   8   8     1368.77     1388.16     78.95 o 
   1   8   8      617.96      592.66     29.53 o 
   2   8   8      182.95      161.40     23.93 o 
   3   8   8        3.69       16.87     10.42 o 
   4   8   8        5.40        7.32     10.00 o 
   5   8   8        0.08        3.70     10.77 o 
   6   8   8        0.05       19.84     11.11 o 
   7   8   8        9.17       22.88     11.52 o 
   8   8   8      830.65      772.48     30.11 o 
   9   8   8       70.73       75.07     14.59 o 
  10   8   8        4.60        9.35     13.97 o 
   1   9   8      208.95      230.55     23.20 o 
   2   9   8       27.69       13.53     14.09 o 
   3   9   8       10.51       29.22     15.55 o 
   4   9   8      315.34      339.58     39.66 o 
   5   9   8      130.82      162.89     21.63 o 
   6   9   8      303.76      322.84     26.24 o 
   7   9   8       11.20      -17.48     12.14 o 
   1   1   9     1931.35     1958.61     21.01 o 
   2   1   9      436.32      452.02      9.11 o 
   3   1   9     1067.82     1060.75     15.03 o 
   4   1   9       23.71       38.00      3.28 o 
   5   1   9      356.35      356.67      8.03 o 
   6   1   9      141.08      123.12      6.60 o 
   7   1   9      444.42      474.23     12.32 o 
   8   1   9      304.27      273.79     10.19 o 
   9   1   9       47.69       41.02     10.34 o 
  10   1   9       57.00       76.00      9.36 o 
  11   1   9      167.44      137.63     10.74 o 
  12   1   9      270.88      280.40     16.55 o 
  13   1   9        0.74        4.81     11.86 o 
  14   1   9      733.31      660.56     24.93 o 
  15   1   9       10.69       12.59      9.84 o 
  16   1   9      148.16      166.47     14.30 o 
  17   1   9        7.66       15.26     12.82 o 
  18   1   9      221.75      257.72     29.95 o 
   0   2   9       12.05       16.72      5.46 o 
   1   2   9        2.81        5.28      2.78 o 
   2   2   9     3835.88     3941.02     41.18 o 
   3   2   9       11.61       28.25      4.80 o 
   4   2   9      776.02      758.23     16.58 o 
   5   2   9     4544.21     4622.39     52.62 o 
   6   2   9      273.75      329.85     12.08 o 
   7   2   9      380.90      408.76     11.53 o 
   8   2   9     1217.67     1252.77     27.65 o 
   9   2   9      869.99      856.80     22.33 o 
  10   2   9        3.74        4.68      8.58 o 
  11   2   9      636.80      644.01     29.49 o 
  12   2   9      182.18      184.00     18.37 o 
  13   2   9      401.69      383.97     21.64 o 
  14   2   9        7.02       -2.87     10.50 o 
  15   2   9      109.58      118.80     15.25 o 
  16   2   9        0.93       -0.34     10.95 o 
  17   2   9        7.19        2.64     12.62 o 
  18   2   9        0.17        0.87     16.67 o 
   1   3   9      150.28      136.60      7.29 o 
   2   3   9     2482.37     2606.56     26.15 o 
   3   3   9      928.90      893.16     15.26 o 
   4   3   9       67.41       66.82      7.51 o 
   5   3   9       98.93       90.03      8.34 o 
   6   3   9      564.74      590.69     16.52 o 
   7   3   9      970.96      991.34     21.91 o 
   8   3   9      634.46      599.14     23.06 o 
   9   3   9        0.11       -2.60      7.46 o 
  10   3   9       20.89        5.30      9.10 o 
  11   3   9      737.68      697.31     26.42 o 
  12   3   9      810.65      769.85     28.34 o 
  13   3   9        0.01       -7.48     10.89 o 
  14   3   9        6.29       -3.85     10.89 o 
  15   3   9       63.22       56.75     14.56 o 
  16   3   9       39.00       36.15     13.76 o 
  17   3   9       27.39       53.00     30.06 o 
   0   4   9      294.69      290.75     13.53 o 
   1   4   9     1536.72     1559.00     19.84 o 
   2   4   9      492.01      488.53     10.52 o 
   3   4   9     1089.73     1129.63     20.05 o 
   4   4   9       85.55       82.93      5.99 o 
   5   4   9        8.22        7.92      5.67 o 
   6   4   9      267.22      258.22     11.75 o 
   7   4   9        7.01        5.17      6.24 o 
   8   4   9      425.75      385.58     14.66 o 
   9   4   9       24.69       29.33      7.70 o 
  10   4   9       63.33       60.33      9.98 o 
  11   4   9      254.26      251.06     20.47 o 
  12   4   9     1103.75     1015.80     29.69 o 
  13   4   9        0.81        5.54     11.51 o 
  14   4   9       10.20       11.14     11.88 o 
  15   4   9      239.52      222.75     31.76 o 
  16   4   9        2.13        2.54     16.35 o 
  17   4   9      155.84      251.76     35.53 o 
   1   5   9       13.44       23.98      6.42 o 
   2   5   9       17.03       20.57      5.81 o 
   3   5   9       78.40       64.03      9.66 o 
   4   5   9      183.82      197.80     13.86 o 
   5   5   9       88.09       90.09      9.03 o 
   6   5   9     1015.15      945.09     21.66 o 
   7   5   9     1726.98     1719.24     29.88 o 
   8   5   9      109.47       90.57      9.57 o 
   9   5   9      477.43      517.76     17.45 o 
  10   5   9       18.21       20.06     11.12 o 
  11   5   9        1.87       -2.77     12.92 o 
  12   5   9      273.41      262.22     21.08 o 
  13   5   9       28.60        1.77     12.88 o 
  14   5   9       51.30       65.53     17.41 o 
  15   5   9       15.01       35.78     17.33 o 
  16   5   9       83.93      103.19     23.20 o 
   0   6   9     1289.03     1328.44     37.95 o 
   1   6   9     2186.58     2177.97     38.63 o 
   2   6   9      444.81      395.57     19.05 o 
   3   6   9      107.69      115.95     10.76 o 
   4   6   9       71.51       84.06     10.30 o 
   5   6   9      258.10      261.58     13.38 o 
   6   6   9      149.38      147.01     12.70 o 
   7   6   9       75.51       61.86     11.03 o 
   8   6   9       13.78        9.93      8.71 o 
   9   6   9      284.78      273.06     16.58 o 
  10   6   9      206.77      182.71     15.32 o 
  11   6   9       82.89       65.95     14.58 o 
  12   6   9       69.56       81.51     17.04 o 
  13   6   9      448.65      502.64     43.28 o 
  14   6   9       25.48       -3.28     24.93 o 
   1   7   9      135.92      102.10     15.92 o 
   2   7   9      478.29      505.27     32.84 o 
   3   7   9       17.38       16.43      9.46 o 
   4   7   9       78.11       88.97     12.83 o 
   5   7   9        0.05        0.00      9.18 o 
   6   7   9        6.10       12.57      9.38 o 
   7   7   9      346.48      335.34     18.57 o 
   8   7   9       13.88       10.90      9.84 o 
   9   7   9      209.99      199.93     16.38 o 
  10   7   9       14.40       -9.43      9.54 o 
  11   7   9       73.20       46.48     13.47 o 
  12   7   9       60.56       65.73     17.49 o 
   0   8   9      826.39      671.91     52.33 o 
   1   8   9      321.38      352.52     25.26 o 
   2   8   9       31.98       17.82     15.79 o 
   3   8   9        6.18       19.06     12.53 o 
   4   8   9       49.09       50.15     12.59 o 
   5   8   9        0.62        2.85     10.41 o 
   6   8   9      272.03      252.33     19.40 o 
   7   8   9       14.34        7.43     11.30 o 
   8   8   9       29.98       41.26     13.99 o 
   9   8   9       69.63       65.03     14.51 o 
  10   8   9        0.82        9.70     13.94 o 
   1   9   9       18.40        1.66     13.70 o 
   2   9   9       12.77       14.65     14.92 o 
   3   9   9       44.76       54.12     23.45 o 
   4   9   9       33.13       50.79     17.58 o 
   5   9   9       13.12       15.97     15.01 o 
   6   9   9        7.31        3.35     15.46 o 
   0   0  10     8423.94     8603.49    115.29 o 
   1   0  10       80.71       83.08      5.55 o 
   2   0  10     1574.28     1633.84     24.84 o 
   3   0  10       35.09       33.17      5.02 o 
   4   0  10     4427.63     4682.02     59.97 o 
   5   0  10     2122.45     2089.38     32.88 o 
   6   0  10      125.36      185.80      9.24 o 
   7   0  10     2556.17     2678.89     40.05 o 
   8   0  10      527.56      577.11     28.46 o 
   9   0  10       18.32       14.53      8.90 o 
  10   0  10     2662.53     2524.68     53.48 o 
  11   0  10      393.40      446.03     22.89 o 
  12   0  10     2415.28     2183.77     59.63 o 
  13   0  10       82.29      154.15     24.69 o 
  14   0  10      718.82      767.57     43.99 o 
  15   0  10      537.00      559.96     40.13 o 
  16   0  10     1698.46     1659.11     62.52 o 
  17   0  10        2.81      -23.07     15.38 o 
  18   0  10       55.32       30.89     19.73 o 
   1   1  10     2526.31     2555.25     26.02 o 
   2   1  10     1487.09     1529.62     18.50 o 
   3   1  10      580.55      549.98      9.16 o 
   4   1  10      841.99      890.21     12.76 o 
   5   1  10      197.89      172.37      6.04 o 
   6   1  10      229.28      280.22      9.93 o 
   7   1  10     3174.64     3160.52     38.26 o 
   8   1  10       33.93       14.18      5.22 o 
   9   1  10      177.86      195.05     18.81 o 
  10   1  10     2117.18     2040.52     33.19 o 
  11   1  10       12.49        9.42      8.55 o 
  12   1  10      208.74      254.53     15.96 o 
  13   1  10       96.58      110.93     13.18 o 
  14   1  10      731.64      677.83     25.40 o 
  15   1  10        1.90        1.58     10.97 o 
  16   1  10       26.36       30.50     14.54 o 
  17   1  10       39.17       61.09     15.30 o 
  18   1  10      247.64      262.14     26.61 o 
   0   2  10      294.17      277.59     12.17 o 
   1   2  10       15.94       30.10      3.67 o 
   2   2  10      212.64      210.31      7.91 o 
   3   2  10      611.78      638.88     13.78 o 
   4   2  10     3208.10     3273.18     40.90 o 
   5   2  10      896.66      949.04     20.65 o 
   6   2  10        2.40        3.98      3.95 o 
   7   2  10      378.23      393.09     15.23 o 
   8   2  10      258.49      263.19     13.57 o 
   9   2  10       16.03       15.04      8.63 o 
  10   2  10      250.90      246.49     16.78 o 
  11   2  10       28.30       39.25     10.90 o 
  12   2  10     1283.90     1213.09     44.60 o 
  13   2  10       91.33      102.49     15.24 o 
  14   2  10       15.53       17.62     11.50 o 
  15   2  10       36.09       28.63     11.92 o 
  16   2  10       33.53       37.88     13.16 o 
  17   2  10       13.45        8.60     15.13 o 
  18   2  10        0.37       18.10     17.48 o 
   1   3  10       26.80       37.38      4.06 o 
   2   3  10       36.54       46.88      3.79 o 
   3   3  10      239.48      249.51      9.63 o 
   4   3  10     1690.28     1726.70     31.20 o 
   5   3  10       68.65       61.95      7.78 o 
   6   3  10      387.68      420.89     16.32 o 
   7   3  10      186.28      172.78     16.08 o 
   8   3  10        1.44       -7.94      6.38 o 
   9   3  10      182.65      172.05     13.11 o 
  10   3  10      485.29      514.23     19.56 o 
  11   3  10      489.58      449.15     22.42 o 
  12   3  10       26.31       25.80     11.30 o 
  13   3  10      106.03      111.49     15.10 o 
  14   3  10      236.71      242.98     20.23 o 
  15   3  10        3.75      -16.75     11.16 o 
  16   3  10       31.03       43.05     15.25 o 
  17   3  10       33.33       61.88     24.98 o 
   0   4  10       71.69       56.48      7.81 o 
   1   4  10      127.18      117.31      6.22 o 
   2   4  10      183.62      181.91      7.13 o 
   3   4  10       15.83       19.89      4.98 o 
   4   4  10      390.23      355.97     12.76 o 
   5   4  10      239.64      214.76     10.91 o 
   6   4  10      137.10      119.08      9.58 o 
   7   4  10      633.41      638.77     18.39 o 
   8   4  10      256.54      267.08     12.93 o 
   9   4  10      325.90      294.31     13.67 o 
  10   4  10      375.97      364.60     16.47 o 
  11   4  10      789.62      766.01     25.80 o 
  12   4  10       24.54       18.33     12.42 o 
  13   4  10      748.75      720.99     26.77 o 
  14   4  10      114.47       87.89     16.70 o 
  15   4  10        0.75        7.06     12.59 o 
  16   4  10      110.86      115.89     22.59 o 
   1   5  10       16.89       22.53      5.79 o 
   2   5  10      488.77      457.82     19.36 o 
   3   5  10      296.16      263.18     12.28 o 
   4   5  10      176.87      185.63     18.42 o 
   5   5  10      399.39      398.23     14.83 o 
   6   5  10      209.28      229.84     12.54 o 
   7   5  10      389.51      386.01     15.15 o 
   8   5  10      260.73      261.56     20.60 o 
   9   5  10      365.93      360.70     15.73 o 
  10   5  10      335.82      270.00     16.05 o 
  11   5  10        0.85        6.90     10.97 o 
  12   5  10       78.23       98.68     16.25 o 
  13   5  10       73.83       82.52     16.74 o 
  14   5  10       98.33      138.70     21.15 o 
  15   5  10       99.70      108.79     22.92 o 
   0   6  10        5.64        4.63     13.88 o 
   1   6  10      304.27      267.63     21.16 o 
   2   6  10       21.67       11.07      8.30 o 
   3   6  10      160.96      170.31     12.40 o 
   4   6  10      441.63      481.07     18.34 o 
   5   6  10      136.43      133.92     11.20 o 
   6   6  10      153.97      160.05     11.79 o 
   7   6  10        6.26        6.68      8.45 o 
   8   6  10      766.39      756.41     31.05 o 
   9   6  10       75.95       76.62     11.97 o 
  10   6  10      268.04      248.53     16.76 o 
  11   6  10       36.30       34.40     11.62 o 
  12   6  10       39.35       26.53     13.41 o 
  13   6  10       94.91      135.56     24.05 o 
  14   6  10      105.62       63.36     17.93 o 
   1   7  10      300.91      305.96     31.13 o 
   2   7  10       64.04       41.48     12.79 o 
   3   7  10      192.69      204.68     20.37 o 
   4   7  10      330.00      338.37     19.46 o 
   5   7  10        9.71        4.38      9.09 o 
   6   7  10      590.44      623.32     27.73 o 
   7   7  10       76.01       43.93     14.87 o 
   8   7  10        1.77        3.37      9.57 o 
   9   7  10       33.66       45.80     11.64 o 
  10   7  10       31.10       24.24     11.67 o 
  11   7  10       43.68       60.21     15.47 o 
  12   7  10       23.38       54.51     17.11 o 
   0   8  10     3584.32     3440.98    218.10 o 
   1   8  10       26.72       40.53     14.65 o 
   2   8  10      124.73      106.76     17.48 o 
   3   8  10      123.92      152.11     19.35 o 
   4   8  10        6.23        6.64     13.01 o 
   5   8  10       53.65       52.20     14.59 o 
   6   8  10      204.84      203.52     19.41 o 
   7   8  10        5.41        7.08     10.92 o 
   8   8  10      231.80      191.52     18.86 o 
   9   8  10        0.15       -9.81     11.89 o 
   1   9  10        6.33        3.03     14.72 o 
   2   9  10      470.72      497.99     47.07 o 
   3   9  10      433.17      452.06     30.39 o 
   4   9  10        0.19        0.72     14.27 o 
   5   9  10       14.78       42.48     16.94 o 
   1   1  11      903.17      948.28     13.68 o 
   2   1  11        7.75       14.07      3.72 o 
   3   1  11      618.24      626.85     10.13 o 
   4   1  11       95.94       90.12      5.35 o 
   5   1  11       20.87       23.21      3.60 o 
   6   1  11      409.73      347.32      8.73 o 
   7   1  11       65.94       64.47      6.27 o 
   8   1  11      503.18      501.03     14.79 o 
   9   1  11       19.24       38.38      8.91 o 
  10   1  11        2.43        8.94      8.29 o 
  11   1  11       12.86       22.62      9.15 o 
  12   1  11      837.28      800.99     28.70 o 
  13   1  11       69.24       75.78     12.33 o 
  14   1  11       30.90       72.88     15.71 o 
  15   1  11       23.33       20.61     15.49 o 
  16   1  11       88.63      132.55     18.97 o 
  17   1  11       47.92       25.30     16.31 o 
  18   1  11      258.45      304.78     27.74 o 
   0   2  11     1112.35     1289.27     26.91 o 
   1   2  11      411.58      381.43     11.85 o 
   2   2  11     1819.94     1783.48     23.48 o 
   3   2  11      741.93      779.23     17.26 o 
   4   2  11      165.77      190.28      8.74 o 
   5   2  11      886.92      938.99     17.16 o 
   6   2  11        1.61       -0.13      4.23 o 
   7   2  11        0.54       -2.82      6.49 o 
   8   2  11      961.21      963.74     23.93 o 
   9   2  11        7.58       12.48      7.83 o 
  10   2  11       91.34       84.39     12.94 o 
  11   2  11     2055.94     1875.98     56.73 o 
  12   2  11      782.46      772.28     28.53 o 
  13   2  11        5.49       11.57     10.60 o 
  14   2  11        0.98       -8.31      9.98 o 
  15   2  11       20.14       16.31     10.85 o 
  16   2  11       44.14       30.09     15.48 o 
  17   2  11       15.24       45.76     17.35 o 
   1   3  11       95.33       97.51      5.15 o 
   2   3  11       21.66       28.48      4.98 o 
   3   3  11      678.45      708.00     15.79 o 
   4   3  11      589.32      590.64     14.85 o 
   5   3  11        6.16       -3.72      6.92 o 
   6   3  11     1229.86     1220.35     27.23 o 
   7   3  11      213.76      229.41     14.22 o 
   8   3  11        6.30       -4.91      6.43 o 
   9   3  11        0.88        0.39      7.76 o 
  10   3  11       46.24       18.03      9.11 o 
  11   3  11      102.19      104.02     20.18 o 
  12   3  11      103.97      102.78     14.77 o 
  13   3  11        9.84       13.93     16.37 o 
  14   3  11       62.16       79.48     15.36 o 
  15   3  11        8.66        9.65     12.70 o 
  16   3  11       23.12       21.68     14.86 o 
  17   3  11       26.72        8.13     17.91 o 
   0   4  11        5.53       10.38      6.36 o 
   1   4  11       43.87       54.46      5.24 o 
   2   4  11      484.50      475.87     12.64 o 
   3   4  11       82.10       83.37      6.90 o 
   4   4  11      173.55      160.27      9.87 o 
   5   4  11      448.70      426.32     14.56 o 
   6   4  11      185.96      178.49     11.03 o 
   7   4  11      230.47      204.86     11.72 o 
   8   4  11      237.38      235.05     12.61 o 
   9   4  11        8.12        3.18      7.00 o 
  10   4  11       78.37       69.07     10.20 o 
  11   4  11      189.85      220.67     16.44 o 
  12   4  11      326.61      349.09     19.98 o 
  13   4  11       27.17       35.60     11.89 o 
  14   4  11        1.48        7.39     12.75 o 
  15   4  11        2.16       17.28     13.88 o 
  16   4  11       12.59        2.27     14.23 o 
   1   5  11      421.37      427.90     15.33 o 
   2   5  11      125.19      147.23     10.01 o 
   3   5  11       28.45       18.16      7.83 o 
   4   5  11      963.45      965.83     25.22 o 
   5   5  11       53.95       54.63      8.33 o 
   6   5  11      150.36      126.34     13.62 o 
   7   5  11     1108.10     1096.03     24.36 o 
   8   5  11        2.82        6.42      7.27 o 
   9   5  11       11.69       26.60      8.34 o 
  10   5  11       36.79       42.50     10.81 o 
  11   5  11      414.92      362.05     29.36 o 
  12   5  11       52.73       42.79     13.46 o 
  13   5  11       33.72       35.02     13.71 o 
  14   5  11       35.08       31.22     15.20 o 
  15   5  11       20.12       -9.25     14.00 o 
   0   6  11       37.97       59.44     18.33 o 
   1   6  11     2132.54     2076.01     47.86 o 
   2   6  11       22.07        6.98      8.21 o 
   3   6  11       39.51       28.44      8.74 o 
   4   6  11       15.76       29.59      8.81 o 
   5   6  11      295.51      288.72     14.35 o 
   6   6  11     1243.95     1242.18     27.00 o 
   7   6  11     1102.63      980.91     28.55 o 
   8   6  11     1164.45     1125.54     29.22 o 
   9   6  11      452.45      426.66     20.30 o 
  10   6  11        1.55       -1.21      9.17 o 
  11   6  11       10.78       10.97      9.97 o 
  12   6  11       88.97       54.45     18.49 o 
  13   6  11        6.29       -6.09     12.78 o 
  14   6  11       38.91        9.61     15.49 o 
   1   7  11      121.25      102.35     16.39 o 
   2   7  11       76.65       35.84     13.15 o 
   3   7  11      686.49      667.94     30.10 o 
   4   7  11       63.84       84.35     22.80 o 
   5   7  11        0.19       12.71      9.98 o 
   6   7  11        3.95       13.32     10.48 o 
   7   7  11       70.47       74.78     12.52 o 
   8   7  11       36.66       50.91     11.90 o 
   9   7  11       10.52        7.10     10.12 o 
  10   7  11       15.79        9.60     12.65 o 
  11   7  11       67.31       83.97     15.68 o 
  12   7  11      100.63      123.79     24.39 o 
   0   8  11       33.80       12.08     42.01 o 
   1   8  11      406.79      389.25     26.69 o 
   2   8  11      355.26      426.97     27.75 o 
   3   8  11        7.72       22.90     14.58 o 
   4   8  11      105.61      119.42     18.88 o 
   5   8  11      117.34      105.78     21.08 o 
   6   8  11       53.91       71.22     16.53 o 
   7   8  11        0.02       14.76     13.48 o 
   8   8  11        1.86        5.28     12.00 o 
   9   8  11        0.79        5.81     12.33 o 
   1   9  11       28.04       19.44     19.94 o 
   2   9  11       46.95       55.72     18.00 o 
   3   9  11        8.62       31.64     16.94 o 
   4   9  11       94.74       58.01     18.43 o 
   0   0  12     4602.70     4856.98     73.74 o 
   1   0  12      717.02      728.24     14.95 o 
   2   0  12     1003.14     1068.23     20.41 o 
   3   0  12      136.56      192.75      8.99 o 
   4   0  12     3777.72     4141.81     56.26 o 
   5   0  12      235.66      285.26     16.45 o 
   6   0  12      115.84      108.65      9.07 o 
   7   0  12     1106.72     1129.79     23.58 o 
   8   0  12       11.69       15.37      8.37 o 
   9   0  12      857.17      899.45     29.60 o 
  10   0  12      722.15      664.62     56.56 o 
  11   0  12     1865.35     1837.55     99.10 o 
  12   0  12     1352.96     1348.67     55.92 o 
  13   0  12       26.87       43.61     19.52 o 
  14   0  12      589.99      535.63     48.82 o 
  15   0  12      766.19      757.59     47.50 o 
  16   0  12      533.66      552.79     44.36 o 
  17   0  12       31.76       51.93     19.47 o 
  18   0  12       16.72       44.29     30.77 o 
   1   1  12     2179.06     2251.33     25.30 o 
   2   1  12      168.23      202.52      7.11 o 
   3   1  12      853.62      839.84     13.42 o 
   4   1  12      117.37      118.73      4.95 o 
   5   1  12      519.01      541.30     10.53 o 
   6   1  12      156.72      161.49      6.43 o 
   7   1  12      228.50      203.27     13.34 o 
   8   1  12       12.85        6.41      6.61 o 
   9   1  12      140.10      128.22     12.07 o 
  10   1  12     2917.69     2783.97     47.47 o 
  11   1  12      136.14      142.73     13.47 o 
  12   1  12       78.39      101.61     13.90 o 
  13   1  12       90.13       64.81     14.62 o 
  14   1  12       87.56      118.79     17.60 o 
  15   1  12        0.20       14.33     13.11 o 
  16   1  12      104.20      197.09     22.30 o 
  17   1  12       38.88       48.88     17.65 o 
   0   2  12      488.57      502.77     19.05 o 
   1   2  12      600.40      599.04     13.22 o 
   2   2  12      516.92      536.87     12.57 o 
   3   2  12      656.66      747.17     15.91 o 
   4   2  12      386.43      394.08     13.08 o 
   5   2  12      183.52      170.97      8.57 o 
   6   2  12      209.17      233.89     11.68 o 
   7   2  12        2.05       -0.52      6.61 o 
   8   2  12      247.93      269.82     14.25 o 
   9   2  12      251.69      247.81     17.08 o 
  10   2  12      249.66      287.39     18.38 o 
  11   2  12     1574.25     1545.42     39.31 o 
  12   2  12       87.88      117.62     15.22 o 
  13   2  12      411.74      388.28     20.68 o 
  14   2  12       74.77       86.58     16.36 o 
  15   2  12       88.76       96.91     17.14 o 
  16   2  12       18.61       14.61     14.94 o 
  17   2  12      599.38      709.95     35.82 o 
   1   3  12      364.71      377.06      8.93 o 
   2   3  12        2.68        5.36      4.96 o 
   3   3  12     2087.93     2050.92     29.27 o 
   4   3  12      396.29      375.48     12.60 o 
   5   3  12       36.99       35.76      7.70 o 
   6   3  12      438.86      391.50     15.32 o 
   7   3  12      468.61      446.44     18.01 o 
   8   3  12      249.83      258.67     13.73 o 
   9   3  12      361.71      367.96     17.31 o 
  10   3  12      323.86      321.90     19.60 o 
  11   3  12      213.51      199.54     17.60 o 
  12   3  12     1260.52     1079.46     34.59 o 
  13   3  12      142.99      130.47     17.11 o 
  14   3  12        3.21        4.41     12.26 o 
  15   3  12        3.90        7.29     12.59 o 
  16   3  12       84.00      114.96     19.71 o 
  17   3  12      325.99      373.08     33.97 o 
   0   4  12     1291.85     1304.34     25.25 o 
   1   4  12      357.10      342.12     12.16 o 
   2   4  12      228.89      211.80      9.48 o 
   3   4  12       36.63       34.56      6.04 o 
   4   4  12     1111.93     1072.91     21.96 o 
   5   4  12     1644.36     1613.68     30.15 o 
   6   4  12      201.80      199.46     12.86 o 
   7   4  12      229.64      217.33     12.29 o 
   8   4  12       15.54       18.61      7.29 o 
   9   4  12     1385.16     1284.93     26.66 o 
  10   4  12       99.55      142.71     16.29 o 
  11   4  12       47.04       36.87     12.49 o 
  12   4  12       71.87       70.58     17.38 o 
  13   4  12      441.56      451.49     25.83 o 
  14   4  12        1.09       18.63     12.88 o 
  15   4  12      124.41      102.34     18.41 o 
  16   4  12       21.21       36.22     17.61 o 
   1   5  12      215.13      255.08     15.14 o 
   2   5  12      184.58      203.56     11.36 o 
   3   5  12       11.36        6.59      6.30 o 
   4   5  12       71.80       75.58      9.03 o 
   5   5  12      245.36      245.16     12.71 o 
   6   5  12      251.38      278.62     13.75 o 
   7   5  12      237.74      229.58     13.32 o 
   8   5  12       15.27       17.76      8.48 o 
   9   5  12      112.08       89.62     10.53 o 
  10   5  12      208.17      222.92     14.21 o 
  11   5  12       56.05       64.25     14.55 o 
  12   5  12       27.14        8.20     19.07 o 
  13   5  12       49.19       60.88     16.31 o 
  14   5  12      108.68      138.44     19.83 o 
  15   5  12       58.66       49.38     26.58 o 
   0   6  12      668.28      618.06     53.47 o 
   1   6  12       32.86       36.90     18.62 o 
   2   6  12      280.90      264.43     19.74 o 
   3   6  12       64.67       44.48     10.37 o 
   4   6  12       54.81       66.97      9.52 o 
   5   6  12      204.95      179.61     12.67 o 
   6   6  12       10.41       20.10      8.44 o 
   7   6  12      216.61      232.15     15.80 o 
   8   6  12       30.55       19.80     10.08 o 
   9   6  12        2.86        5.66      9.01 o 
  10   6  12        0.24        2.17      9.61 o 
  11   6  12        1.11       -1.80      9.88 o 
  12   6  12        1.51      -14.83     12.44 o 
  13   6  12      542.01      575.50     31.58 o 
   1   7  12        1.21        1.60     11.32 o 
   2   7  12        7.48        3.61     11.48 o 
   3   7  12      863.64      902.59     36.57 o 
   4   7  12       77.90       61.19     14.24 o 
   5   7  12      163.79      191.88     19.83 o 
   6   7  12       30.31       16.30     10.71 o 
   7   7  12      316.01      345.35     21.38 o 
   8   7  12      250.73      255.20     18.16 o 
   9   7  12       14.85       24.96     10.93 o 
  10   7  12       36.11       38.18     12.65 o 
  11   7  12       28.87       30.12     12.90 o 
   0   8  12      810.07      667.49     46.04 o 
   1   8  12      824.43      768.96     43.83 o 
   2   8  12      447.47      444.49     31.52 o 
   3   8  12       62.54       81.09     25.84 o 
   4   8  12      180.46      154.61     20.43 o 
   5   8  12       49.54       78.87     17.00 o 
   6   8  12       12.98        4.29     13.83 o 
   7   8  12      298.61      275.99     24.89 o 
   8   8  12      115.78      109.95     19.56 o 
   1   9  12      304.82      328.14     27.56 o 
   2   9  12       13.65       36.30     17.28 o 
   3   9  12        9.36       13.08     16.33 o 
   1   1  13     1172.38     1184.92     16.60 o 
   2   1  13      364.32      398.58      9.77 o 
   3   1  13      198.10      221.76      8.18 o 
   4   1  13      122.16      141.67      6.30 o 
   5   1  13      229.63      231.43      9.38 o 
   6   1  13      466.05      489.66     14.56 o 
   7   1  13      588.97      597.40     17.02 o 
   8   1  13      204.20      182.60     13.02 o 
   9   1  13      757.86      730.31     23.05 o 
  10   1  13      178.26      182.40     14.22 o 
  11   1  13       19.03       12.90      9.51 o 
  12   1  13       78.04       56.12     14.01 o 
  13   1  13        0.46       -3.78     11.87 o 
  14   1  13      267.70      250.96     26.91 o 
  15   1  13       43.74       53.27     15.88 o 
  16   1  13       46.42       31.69     15.69 o 
  17   1  13       30.02       23.31     16.31 o 
   0   2  13        6.80        2.56      6.43 o 
   1   2  13      216.02      219.66      9.11 o 
   2   2  13       50.20       55.88      6.15 o 
   3   2  13      177.18      181.31      8.39 o 
   4   2  13     2124.12     2224.26     27.98 o 
   5   2  13      983.18      996.98     20.61 o 
   6   2  13       86.67       91.80      9.16 o 
   7   2  13       51.16       48.25      9.09 o 
   8   2  13      458.99      488.33     18.57 o 
   9   2  13      167.33      145.26     14.62 o 
  10   2  13     1207.63     1165.00     37.91 o 
  11   2  13        0.51       -8.78      9.08 o 
  12   2  13       74.43       59.53     11.60 o 
  13   2  13       69.55       54.24     12.67 o 
  14   2  13       41.92       44.39     15.84 o 
  15   2  13       40.74       64.14     16.78 o 
  16   2  13       37.03       50.88     16.63 o 
  17   2  13       14.34       44.84     17.89 o 
   1   3  13      248.52      219.76      8.68 o 
   2   3  13       17.18       15.58      5.80 o 
   3   3  13       56.63       55.25      7.22 o 
   4   3  13      520.79      491.10     16.93 o 
   5   3  13      168.59      159.82     11.18 o 
   6   3  13      351.83      358.30     15.29 o 
   7   3  13      496.17      478.04     17.34 o 
   8   3  13       58.05       49.32     10.17 o 
   9   3  13      277.86      260.83     20.03 o 
  10   3  13      762.14      702.31     27.18 o 
  11   3  13       81.65       95.32     17.28 o 
  12   3  13       55.89       80.12     14.92 o 
  13   3  13        1.04        1.84     11.43 o 
  14   3  13        5.70       12.76     12.38 o 
  15   3  13      132.11      211.24     26.18 o 
  16   3  13       93.60      101.99     19.83 o 
   0   4  13      419.96      398.49     18.22 o 
   1   4  13      610.60      612.90     14.61 o 
   2   4  13        9.94        3.97      5.17 o 
   3   4  13      576.91      572.04     16.54 o 
   4   4  13      969.99      958.88     21.19 o 
   5   4  13     1136.45     1067.98     24.28 o 
   6   4  13       24.90       30.84      7.61 o 
   7   4  13       95.53       84.33      9.28 o 
   8   4  13       70.09       52.98      9.65 o 
   9   4  13      135.11      132.97     12.35 o 
  10   4  13      130.84      117.10     15.77 o 
  11   4  13       27.32        9.20     18.29 o 
  12   4  13      333.39      358.72     23.03 o 
  13   4  13       79.55       43.26     14.19 o 
  14   4  13      116.87      111.42     17.45 o 
  15   4  13       10.53       20.09     14.16 o 
   1   5  13     1075.69     1075.58     27.82 o 
   2   5  13       48.42       52.60      9.43 o 
   3   5  13      314.43      350.47     14.21 o 
   4   5  13      501.96      484.86     25.17 o 
   5   5  13      170.17      135.35     12.63 o 
   6   5  13      940.19      883.75     22.25 o 
   7   5  13      279.18      275.99     14.32 o 
   8   5  13       49.21       62.58      9.50 o 
   9   5  13       17.37        0.99      8.05 o 
  10   5  13      367.02      395.39     17.68 o 
  11   5  13       32.02       30.89     18.09 o 
  12   5  13       57.37       36.83     14.53 o 
  13   5  13      152.57      179.47     21.25 o 
  14   5  13       30.34       31.70     15.42 o 
   0   6  13      707.11      779.85     43.19 o 
   1   6  13        0.05       -1.24      9.74 o 
   2   6  13      700.62      697.64     31.38 o 
   3   6  13        0.59       14.59     11.60 o 
   4   6  13      179.42      208.34     15.34 o 
   5   6  13      105.67      121.12     11.55 o 
   6   6  13       57.48       51.27      9.77 o 
   7   6  13      221.94      215.66     14.27 o 
   8   6  13       27.52       16.44      9.71 o 
   9   6  13       16.36       28.37     10.59 o 
  10   6  13       93.93      107.07     13.86 o 
  11   6  13       31.95       59.27     16.11 o 
  12   6  13        0.01      -24.15     16.10 o 
  13   6  13      101.66      106.65     19.66 o 
   1   7  13        5.97        2.85     11.63 o 
   2   7  13       62.65       64.38     14.83 o 
   3   7  13       24.28       16.24     12.51 o 
   4   7  13       13.30       13.86     12.72 o 
   5   7  13      162.72      147.16     19.35 o 
   6   7  13       25.98       24.74     12.68 o 
   7   7  13      298.57      325.93     24.64 o 
   8   7  13       19.35       24.34     12.16 o 
   9   7  13        9.88        5.13     11.27 o 
  10   7  13       21.84       20.06     12.32 o 
  11   7  13      147.97      138.78     18.25 o 
   0   8  13      358.86      371.06     37.89 o 
   1   8  13        1.61        4.89     12.67 o 
   2   8  13        6.17       -3.17     13.06 o 
   3   8  13      324.47      374.24     27.19 o 
   4   8  13        0.03       -1.94     13.07 o 
   5   8  13        3.72        5.91     13.28 o 
   6   8  13       53.88       47.73     17.45 o 
   7   8  13       10.14        4.31     14.74 o 
   0   0  14       15.14       13.34      8.71 o 
   1   0  14      437.18      422.16     14.10 o 
   2   0  14      419.97      484.72     19.32 o 
   3   0  14      839.32      806.54     18.65 o 
   4   0  14      234.34      259.30     12.14 o 
   5   0  14     1915.15     1976.50     34.73 o 
   6   0  14     1095.58     1001.98     23.14 o 
   7   0  14       65.01       63.20     18.15 o 
   8   0  14     3411.46     3284.87    165.54 o 
   9   0  14      812.50      773.65     40.67 o 
  10   0  14        1.95        8.57     14.39 o 
  11   0  14     2524.44     2367.99    121.79 o 
  12   0  14        5.05       -5.99     24.68 o 
  13   0  14      104.13       93.00     37.30 o 
  14   0  14       18.17       35.29     19.54 o 
  15   0  14      282.28      290.14     34.75 o 
  16   0  14      186.59      190.41     32.43 o 
  17   0  14      407.97      355.17     40.62 o 
   1   1  14      356.86      435.07     10.51 o 
   2   1  14      321.16      318.41      9.23 o 
   3   1  14      132.09      146.30      7.03 o 
   4   1  14        0.08       -6.32      4.46 o 
   5   1  14       57.46       43.53      6.28 o 
   6   1  14       10.95        6.40      6.51 o 
   7   1  14      434.76      402.52     14.83 o 
   8   1  14      178.91      193.02     13.67 o 
   9   1  14      569.92      564.47     20.80 o 
  10   1  14      136.27      150.96     21.07 o 
  11   1  14       62.61       78.97     14.47 o 
  12   1  14      269.63      232.06     20.41 o 
  13   1  14        0.26       20.79     12.87 o 
  14   1  14        5.53       -5.60     13.01 o 
  15   1  14       52.22        4.74     13.99 o 
  16   1  14       31.71       11.72     14.77 o 
  17   1  14      497.85      515.91     32.56 o 
   0   2  14      157.95      159.50     15.55 o 
   1   2  14       46.23       59.29      6.13 o 
   2   2  14      442.71      424.38     11.55 o 
   3   2  14       31.30       16.03      5.10 o 
   4   2  14       10.81        8.07      5.08 o 
   5   2  14        0.03       -0.44      5.30 o 
   6   2  14       59.01       71.89      8.96 o 
   7   2  14      205.03      250.78     14.47 o 
   8   2  14       13.61       23.11     10.38 o 
   9   2  14     2612.39     2452.17     56.38 o 
  10   2  14      473.57      491.30     24.02 o 
  11   2  14      741.56      784.40     26.63 o 
  12   2  14      114.88      113.33     20.25 o 
  13   2  14        0.84       23.73     13.48 o 
  14   2  14      111.20       95.85     20.99 o 
  15   2  14       48.96       71.96     17.78 o 
  16   2  14       26.15       34.64     16.48 o 
   1   3  14     1058.19     1046.67     17.66 o 
   2   3  14      259.11      239.33     11.04 o 
   3   3  14      262.75      254.44     12.17 o 
   4   3  14     2765.04     2645.63     38.77 o 
   5   3  14      988.77     1050.33     24.26 o 
   6   3  14     1536.86     1524.60     29.92 o 
   7   3  14     2141.08     2077.22     35.89 o 
   8   3  14      137.71      136.53     12.76 o 
   9   3  14       52.34       60.39     14.70 o 
  10   3  14      240.51      219.81     17.98 o 
  11   3  14        3.55        6.96     10.57 o 
  12   3  14       86.63       76.69     14.95 o 
  13   3  14        0.17       -3.61     11.43 o 
  14   3  14       51.25       47.48     18.53 o 
  15   3  14        3.94       17.46     15.23 o 
  16   3  14      130.25      161.70     23.67 o 
   0   4  14      153.56      167.53     17.35 o 
   1   4  14      186.02      178.32     11.84 o 
   2   4  14     1609.29     1613.03     24.90 o 
   3   4  14      284.86      311.89     12.28 o 
   4   4  14      210.45      218.89     11.82 o 
   5   4  14      454.39      458.45     17.43 o 
   6   4  14      405.94      401.13     15.46 o 
   7   4  14       26.09       33.66      8.12 o 
   8   4  14     1044.97     1008.97     26.13 o 
   9   4  14       36.07       38.37     10.49 o 
  10   4  14      497.81      467.86     25.80 o 
  11   4  14       27.14       33.58     17.36 o 
  12   4  14      371.43      410.78     24.72 o 
  13   4  14       73.31       67.83     19.12 o 
  14   4  14       75.79       87.05     25.76 o 
  15   4  14      125.66      135.37     22.46 o 
   1   5  14       36.40       29.95      9.08 o 
   2   5  14      241.09      245.24     14.47 o 
   3   5  14     1847.52     1822.06     34.81 o 
   4   5  14        0.97        3.62      6.97 o 
   5   5  14      209.10      197.17     12.51 o 
   6   5  14       10.49       14.25      7.53 o 
   7   5  14       10.03       13.24      8.01 o 
   8   5  14       23.01       30.10      8.65 o 
   9   5  14      145.88      151.81     12.69 o 
  10   5  14      125.11      107.90     19.26 o 
  11   5  14      153.99      200.58     20.45 o 
  12   5  14      866.85      855.39     57.09 o 
  13   5  14      201.48      262.39     23.83 o 
  14   5  14        2.09      -19.74     13.16 o 
   0   6  14     1056.12     1132.11     51.76 o 
   1   6  14      124.97      139.09     20.04 o 
   2   6  14      247.54      263.76     20.43 o 
   3   6  14      200.26      159.25     21.16 o 
   4   6  14        1.45       -3.30      8.45 o 
   5   6  14        2.67       -5.75      8.65 o 
   6   6  14      248.18      242.69     14.85 o 
   7   6  14      264.55      254.23     15.17 o 
   8   6  14        3.06       -5.91      9.05 o 
   9   6  14      102.30       91.76     16.50 o 
  10   6  14        3.30        4.38     10.76 o 
  11   6  14        1.11        8.72     13.45 o 
  12   6  14       18.64        6.28     14.94 o 
   1   7  14       44.22       38.13     20.65 o 
   2   7  14       44.56       61.52     14.84 o 
   3   7  14       25.76       44.34     14.33 o 
   4   7  14       96.56      116.36     17.00 o 
   5   7  14       68.18       74.30     15.97 o 
   6   7  14      258.57      277.00     23.56 o 
   7   7  14       48.50       15.35     12.97 o 
   8   7  14       31.85       25.51     14.62 o 
   9   7  14        6.24       14.86     12.97 o 
  10   7  14      105.52       88.35     14.99 o 
   0   8  14      269.08      262.26     35.05 o 
   1   8  14      116.79       92.98     22.24 o 
   2   8  14        8.54        1.46     13.33 o 
   3   8  14        0.05        5.53     13.42 o 
   4   8  14      270.62      311.47     39.10 o 
   5   8  14       16.57       19.99     14.15 o 
   6   8  14        0.16       -6.84     13.62 o 
   7   8  14       56.04       24.68     20.51 o 
   1   1  15     1115.16     1152.63     21.44 o 
   2   1  15      219.14      250.76      9.66 o 
   3   1  15      550.42      542.52     12.22 o 
   4   1  15        0.30       -6.09      4.65 o 
   5   1  15       14.78       19.93      5.92 o 
   6   1  15       76.56       87.04      9.22 o 
   7   1  15      341.61      334.77     16.39 o 
   8   1  15      588.69      626.29     21.63 o 
   9   1  15      121.13      103.43     31.88 o 
  10   1  15        1.70       -1.43     10.20 o 
  11   1  15       57.82       55.54     14.37 o 
  12   1  15      155.82      170.21     19.58 o 
  13   1  15       99.91      123.01     18.20 o 
  14   1  15       80.40       62.34     17.16 o 
  15   1  15        0.09      -19.44     12.96 o 
  16   1  15       38.96       82.08     18.73 o 
   0   2  15     1030.65     1032.62     26.50 o 
   1   2  15      535.70      517.23     12.35 o 
   2   2  15        9.43        7.57      4.98 o 
   3   2  15      410.43      415.73     12.47 o 
   4   2  15       37.57       44.89      6.88 o 
   5   2  15      559.99      591.03     18.22 o 
   6   2  15        0.09        4.87      7.56 o 
   7   2  15      498.12      465.88     18.46 o 
   8   2  15     1497.96     1425.14     36.45 o 
   9   2  15      419.08      385.81     18.82 o 
  10   2  15      203.76      202.80     18.94 o 
  11   2  15      767.28      684.99     30.55 o 
  12   2  15      212.25      206.26     21.02 o 
  13   2  15       28.57        4.62     13.59 o 
  14   2  15       11.79       22.92     13.97 o 
  15   2  15       20.82       12.31     15.10 o 
  16   2  15       27.46       20.25     16.40 o 
   1   3  15      944.58      915.32     20.18 o 
   2   3  15      123.37      148.29      9.93 o 
   3   3  15       58.27       34.65      7.45 o 
   4   3  15      546.14      552.75     16.33 o 
   5   3  15      274.25      272.27     14.38 o 
   6   3  15       65.24       55.66      9.23 o 
   7   3  15      101.98      125.71     11.47 o 
   8   3  15      172.23      142.48     13.38 o 
   9   3  15        5.32       -0.36     13.55 o 
  10   3  15      363.79      422.87     26.79 o 
  11   3  15        5.00       12.72     11.63 o 
  12   3  15       20.59       15.17     12.75 o 
  13   3  15      254.29      262.55     31.09 o 
  14   3  15        8.76       13.57     14.19 o 
  15   3  15        0.01       30.04     16.56 o 
   0   4  15      632.84      620.79     23.64 o 
   1   4  15      219.48      242.99     12.17 o 
   2   4  15      297.48      295.33     13.17 o 
   3   4  15       26.20       22.09      7.14 o 
   4   4  15        0.56       -2.77      6.76 o 
   5   4  15       86.23       88.56     10.34 o 
   6   4  15      244.54      236.97     13.08 o 
   7   4  15       47.05       47.01     10.66 o 
   8   4  15      489.63      454.60     25.13 o 
   9   4  15      146.55      146.35     17.27 o 
  10   4  15       77.37       94.81     15.48 o 
  11   4  15        0.76        4.68     11.38 o 
  12   4  15      140.95      142.06     18.60 o 
  13   4  15      211.88      198.44     20.81 o 
  14   4  15       21.59       14.57     17.39 o 
   1   5  15       72.60       51.51     14.20 o 
   2   5  15       98.31       87.76     11.00 o 
   3   5  15      127.42      120.16     11.82 o 
   4   5  15      686.08      657.85     21.91 o 
   5   5  15       42.01       37.97      8.64 o 
   6   5  15      733.49      714.18     21.08 o 
   7   5  15        6.63        5.23      7.61 o 
   8   5  15       88.03       91.77     11.23 o 
   9   5  15        0.17      -12.12      8.08 o 
  10   5  15       14.54       16.07     10.95 o 
  11   5  15        6.12       13.05     13.38 o 
  12   5  15        4.22       -4.94     12.54 o 
  13   5  15       21.32       25.29     14.95 o 
   0   6  15      168.07      157.90     25.12 o 
   1   6  15      148.31      132.27     16.98 o 
   2   6  15      130.45      161.87     17.79 o 
   3   6  15      175.06      195.46     19.48 o 
   4   6  15      100.08      111.46     13.93 o 
   5   6  15      184.96      172.07     14.91 o 
   6   6  15      369.66      305.08     18.14 o 
   7   6  15       75.18       64.37     12.23 o 
   8   6  15      133.90      142.34     14.48 o 
   9   6  15       19.30       35.19     11.49 o 
  10   6  15      154.76      184.91     20.90 o 
  11   6  15       33.92       34.43     15.66 o 
  12   6  15      104.59       86.90     22.33 o 
   1   7  15      193.51      224.42     22.64 o 
   2   7  15        1.77      -14.95     10.89 o 
   3   7  15       26.94       29.98     25.42 o 
   4   7  15      198.34      221.62     31.01 o 
   5   7  15       11.91       11.80     21.70 o 
   6   7  15       13.99        8.60     13.24 o 
   7   7  15        3.98      -16.11     18.88 o 
   8   7  15       22.60       13.24     14.00 o 
   9   7  15       12.30       -8.72     14.15 o 
   0   8  15       27.19       80.60     24.34 o 
   1   8  15       34.03       36.64     16.17 o 
   2   8  15       33.19       27.72     17.47 o 
   3   8  15       44.05       37.65     17.48 o 
   4   8  15        3.44        8.13     14.48 o 
   5   8  15       96.50      108.17     20.13 o 
   0   0  16     2820.71     3016.58    106.53 o 
   1   0  16     1749.00     1838.41     32.36 o 
   2   0  16       30.33       39.69      8.65 o 
   3   0  16       38.59       28.79      7.06 o 
   4   0  16      167.95      184.90     13.67 o 
   5   0  16        2.93      -11.36      9.32 o 
   6   0  16      231.76      208.69     24.70 o 
   7   0  16      366.14      395.92     39.49 o 
   8   0  16     1051.16     1065.91     57.31 o 
   9   0  16     1101.38      993.60     64.15 o 
  10   0  16      196.03      185.65     26.37 o 
  11   0  16      266.01      265.73     30.94 o 
  12   0  16      173.18      165.20     28.13 o 
  13   0  16       91.12       92.75     24.61 o 
  14   0  16      154.53      168.12     30.17 o 
  15   0  16       25.23       38.49     23.46 o 
  16   0  16      134.51      181.15     33.78 o 
   1   1  16      506.98      497.91     12.03 o 
   2   1  16      102.22       99.39      6.81 o 
   3   1  16      541.71      531.30     13.21 o 
   4   1  16      163.99      152.21      8.90 o 
   5   1  16      553.93      613.96     15.98 o 
   6   1  16      289.98      297.05     13.52 o 
   7   1  16     2773.90     2541.80     61.54 o 
   8   1  16      667.61      635.83     42.88 o 
   9   1  16     1414.73     1448.28     40.91 o 
  10   1  16       63.17       36.33     13.31 o 
  11   1  16       11.11       12.82     11.72 o 
  12   1  16      232.00      229.25     21.56 o 
  13   1  16        4.50      -12.77     12.07 o 
  14   1  16       25.98       59.51     15.48 o 
  15   1  16       85.00       91.63     19.80 o 
  16   1  16       27.96       33.33     16.26 o 
   0   2  16      143.66      128.69     10.93 o 
   1   2  16      490.26      447.15     12.47 o 
   2   2  16       43.82       48.03      6.09 o 
   3   2  16      177.04      197.67      9.29 o 
   4   2  16      515.51      531.86     13.70 o 
   5   2  16      521.19      523.60     16.50 o 
   6   2  16       58.23       63.05     11.54 o 
   7   2  16      252.44      261.94     14.16 o 
   8   2  16      329.15      263.71     16.33 o 
   9   2  16        0.50       -3.48      8.89 o 
  10   2  16       17.36       15.75     15.55 o 
  11   2  16      461.80      461.03     26.59 o 
  12   2  16       79.71       49.87     17.47 o 
  13   2  16      314.92      385.95     40.37 o 
  14   2  16       28.88       23.77     15.42 o 
  15   2  16      112.56      166.60     22.26 o 
   1   3  16      332.32      326.81     12.50 o 
   2   3  16       19.05       31.07      6.97 o 
   3   3  16      321.71      307.08     12.14 o 
   4   3  16      318.14      311.22     14.45 o 
   5   3  16      239.67      194.49     12.98 o 
   6   3  16        2.54       -6.29      6.80 o 
   7   3  16       13.75       12.58      7.91 o 
   8   3  16       63.86       56.24     12.70 o 
   9   3  16        5.21       15.81     12.69 o 
  10   3  16      288.19      331.18     21.96 o 
  11   3  16       75.17       57.60     13.96 o 
  12   3  16        4.56        1.04     14.45 o 
  13   3  16       25.92       28.28     14.98 o 
  14   3  16      136.23      166.04     21.71 o 
  15   3  16        9.29       53.06     18.23 o 
   0   4  16     2056.98     2051.16     43.71 o 
   1   4  16      329.10      329.19     17.31 o 
   2   4  16     1161.28     1137.71     23.91 o 
   3   4  16      242.41      233.63     15.73 o 
   4   4  16       31.39       35.00      9.14 o 
   5   4  16      861.90      799.31     25.94 o 
   6   4  16        2.18        0.06      9.17 o 
   7   4  16      808.52      740.71     23.33 o 
   8   4  16      490.95      427.45     20.18 o 
   9   4  16       31.10       24.49     11.94 o 
  10   4  16       26.29       40.43     13.03 o 
  11   4  16      326.73      335.72     34.08 o 
  12   4  16      268.47      252.06     22.22 o 
  13   4  16        2.88        4.00     16.26 o 
  14   4  16      254.11      245.44     28.28 o 
   1   5  16      254.94      270.54     19.78 o 
   2   5  16       43.94       50.83     11.06 o 
   3   5  16      110.51      104.87     11.90 o 
   4   5  16       12.13        6.59      8.52 o 
   5   5  16       33.79       36.64     13.18 o 
   6   5  16       55.93       72.65     11.66 o 
   7   5  16       11.25      -10.82      7.65 o 
   8   5  16      532.42      526.56     19.78 o 
   9   5  16       23.89       18.45      9.85 o 
  10   5  16       88.41      106.66     14.82 o 
  11   5  16       51.40       41.02     14.70 o 
  12   5  16      423.79      471.88     28.84 o 
  13   5  16        7.74       22.21     15.36 o 
   0   6  16       49.47       64.36     25.07 o 
   1   6  16      109.27       79.73     15.40 o 
   2   6  16       92.21       88.54     16.35 o 
   3   6  16       23.85       26.48     13.29 o 
   4   6  16      288.68      281.56     19.49 o 
   5   6  16      159.56      140.80     15.91 o 
   6   6  16       14.00       22.44     10.01 o 
   7   6  16        9.27        3.38      9.32 o 
   8   6  16       71.73      100.88     15.30 o 
   9   6  16        5.71       -2.82     12.32 o 
  10   6  16      254.44      283.15     21.61 o 
  11   6  16       10.07       35.50     15.91 o 
   1   7  16       15.54       15.80     12.84 o 
   2   7  16       96.04       98.02     17.24 o 
   3   7  16      216.95      202.17     21.76 o 
   4   7  16       95.62       88.12     17.24 o 
   5   7  16      148.95      144.70     23.78 o 
   6   7  16       35.70       19.26     13.98 o 
   7   7  16       60.09      111.29     18.56 o 
   8   7  16       12.78       21.99     14.85 o 
   0   8  16        0.19        5.52     21.51 o 
   1   8  16       29.90       36.34     15.83 o 
   2   8  16       25.86       17.58     26.51 o 
   3   8  16       24.97       38.51     16.22 o 
   4   8  16       45.31       35.55     16.37 o 
   1   1  17        6.67       13.71      5.33 o 
   2   1  17        2.19        0.17      4.95 o 
   3   1  17     1346.12     1254.87     19.62 o 
   4   1  17      616.81      562.25     14.96 o 
   5   1  17      297.14      313.72     14.01 o 
   6   1  17     1983.79     1882.18     44.39 o 
   7   1  17     1228.14     1194.82     35.76 o 
   8   1  17       30.15        3.42     11.39 o 
   9   1  17        9.26        9.07     11.58 o 
  10   1  17      128.68      145.67     22.18 o 
  11   1  17      351.02      394.86     25.35 o 
  12   1  17      484.84      449.03     27.32 o 
  13   1  17       33.13       31.44     14.69 o 
  14   1  17        6.86       13.08     14.48 o 
  15   1  17      131.94      178.52     22.64 o 
   0   2  17      887.21      870.36     23.55 o 
   1   2  17        9.18       29.58      5.85 o 
   2   2  17      103.04       91.70      7.53 o 
   3   2  17      656.88      637.82     17.39 o 
   4   2  17       44.88       64.13      7.13 o 
   5   2  17      366.68      359.07     14.57 o 
   6   2  17       78.75       81.85     10.33 o 
   7   2  17       36.14       47.29     10.87 o 
   8   2  17      391.09      350.80     22.40 o 
   9   2  17       25.41       28.37     13.22 o 
  10   2  17      210.56      203.58     21.57 o 
  11   2  17       59.68       51.92     14.98 o 
  12   2  17        6.92        5.78     13.04 o 
  13   2  17       17.37       16.06     13.28 o 
  14   2  17      280.39      321.29     26.82 o 
  15   2  17        0.58       -0.16     14.97 o 
   1   3  17       79.14       75.72      8.35 o 
   2   3  17      235.42      219.68     10.94 o 
   3   3  17      537.84      513.24     15.12 o 
   4   3  17        1.65       -0.70      7.52 o 
   5   3  17        9.21       19.29      7.66 o 
   6   3  17        1.96        5.05      7.68 o 
   7   3  17       37.37       31.45      8.82 o 
   8   3  17       23.75       56.40     12.82 o 
   9   3  17      148.66      158.44     17.14 o 
  10   3  17      127.81      153.16     20.91 o 
  11   3  17      153.84      195.17     21.10 o 
  12   3  17      468.57      463.22     31.85 o 
  13   3  17        0.16       12.35     13.76 o 
  14   3  17        3.48        8.77     21.54 o 
   0   4  17     1072.64     1077.95     31.60 o 
   1   4  17      423.78      416.99     15.70 o 
   2   4  17      631.02      604.68     24.02 o 
   3   4  17      198.27      220.27     14.12 o 
   4   4  17      713.26      724.96     22.71 o 
   5   4  17     1655.56     1537.20     40.19 o 
   6   4  17      617.37      578.45     23.39 o 
   7   4  17        6.66        1.80      8.51 o 
   8   4  17       10.56        3.34      9.28 o 
   9   4  17      525.21      614.73     36.58 o 
  10   4  17       17.51       29.92     13.95 o 
  11   4  17      326.22      345.61     24.03 o 
  12   4  17       42.30       27.72     30.59 o 
  13   4  17       49.84       96.03     25.61 o 
   1   5  17       56.11       40.99     17.63 o 
   2   5  17        3.60        1.40      8.35 o 
   3   5  17        7.97       -5.86      8.03 o 
   4   5  17        2.64       -1.50      8.52 o 
   5   5  17        5.03       -2.25      8.70 o 
   6   5  17       68.76       52.20     12.80 o 
   7   5  17      150.12      152.86     14.66 o 
   8   5  17       21.13       16.19     10.02 o 
   9   5  17       94.05       77.32     12.70 o 
  10   5  17      379.61      369.72     22.18 o 
  11   5  17       14.28       19.59     15.83 o 
  12   5  17       12.40       15.37     14.40 o 
   0   6  17      319.53      344.29     33.89 o 
   1   6  17        3.19       -5.29     11.04 o 
   2   6  17      101.62      127.76     17.46 o 
   3   6  17       12.90        9.41     12.23 o 
   4   6  17      135.69      107.58     15.12 o 
   5   6  17      119.86      151.75     16.52 o 
   6   6  17       11.13       26.01     12.45 o 
   7   6  17      177.46      177.11     16.74 o 
   8   6  17       82.86       62.46     13.05 o 
   9   6  17      140.07      131.76     19.23 o 
  10   6  17       74.61       56.71     18.49 o 
   1   7  17      100.24      106.88     18.78 o 
   2   7  17       72.05       68.73     17.04 o 
   3   7  17       70.18       44.81     15.77 o 
   4   7  17        0.32      -15.06     12.31 o 
   5   7  17       12.29       16.31     14.46 o 
   6   7  17       24.21       -0.52     13.62 o 
   7   7  17      533.93      642.43     33.69 o 
   0   8  17       98.18      113.38     29.92 o 
   1   8  17       71.55       98.26     20.80 o 
   0   0  18      139.78      125.37     18.96 o 
   1   0  18      308.95      320.05     17.68 o 
   2   0  18      363.08      378.70     19.20 o 
   3   0  18       47.28       42.94     10.75 o 
   4   0  18       22.07       21.00      9.82 o 
   5   0  18      576.79      621.15     36.55 o 
   6   0  18     2262.31     2177.28     69.21 o 
   7   0  18        6.91        6.52     13.82 o 
   8   0  18     2096.48     1882.25     67.16 o 
   9   0  18     1811.38     1678.44     64.22 o 
  10   0  18       66.51       54.76     19.46 o 
  11   0  18       42.62       52.51     21.68 o 
  12   0  18       17.14       22.56     27.23 o 
  13   0  18      340.60      468.70     41.62 o 
  14   0  18       95.51      107.30     27.23 o 
  15   0  18       23.37       70.18     24.95 o 
   1   1  18        0.88        5.15      5.06 o 
   2   1  18        0.56       -3.48      5.30 o 
   3   1  18     1224.35     1203.95     36.71 o 
   4   1  18     1166.99     1181.80     25.22 o 
   5   1  18        0.54       -9.63      8.00 o 
   6   1  18      841.24      891.18     31.37 o 
   7   1  18        1.84      -14.33      9.55 o 
   8   1  18      229.69      247.81     20.44 o 
   9   1  18       55.30       59.53     18.19 o 
  10   1  18       84.83       64.82     14.58 o 
  11   1  18       34.06       18.96     12.91 o 
  12   1  18      125.19      165.84     20.44 o 
  13   1  18       91.40       70.96     18.57 o 
  14   1  18       28.24       33.52     16.26 o 
  15   1  18       53.14       50.51     18.31 o 
   0   2  18     2685.00     2681.78     44.99 o 
   1   2  18       59.41       63.67      6.94 o 
   2   2  18     1956.72     1908.32     25.83 o 
   3   2  18       66.07       62.97      7.74 o 
   4   2  18      985.04     1017.08     21.09 o 
   5   2  18       18.66       17.06      7.55 o 
   6   2  18      431.41      384.85     18.41 o 
   7   2  18      105.68       90.47     15.57 o 
   8   2  18       64.53       44.64     14.23 o 
   9   2  18        1.95       27.60     13.15 o 
  10   2  18       52.71       39.58     14.49 o 
  11   2  18      260.30      265.70     27.69 o 
  12   2  18        0.28      -12.05     12.66 o 
  13   2  18       16.75       -7.81     13.34 o 
  14   2  18      224.69      276.84     26.39 o 
   1   3  18      320.18      277.76     11.75 o 
   2   3  18        7.29       -1.48      6.35 o 
   3   3  18     1351.99     1334.84     37.55 o 
   4   3  18      291.53      281.62     13.67 o 
   5   3  18        1.12        2.76      8.27 o 
   6   3  18      653.24      642.14     30.88 o 
   7   3  18        7.41        0.44     10.12 o 
   8   3  18      204.98      206.10     18.59 o 
   9   3  18      135.07      114.20     17.05 o 
  10   3  18       24.32       38.64     21.04 o 
  11   3  18        8.37       27.91     14.31 o 
  12   3  18     1157.26     1085.27     70.16 o 
  13   3  18        9.45       10.14     15.30 o 
  14   3  18        0.28        3.63     15.87 o 
   0   4  18       39.36       40.12     10.89 o 
   1   4  18      145.35      141.98     11.69 o 
   2   4  18        0.36        2.50      7.59 o 
   3   4  18      196.53      201.11     14.22 o 
   4   4  18      280.18      248.32     15.36 o 
   5   4  18       20.34       17.52      8.70 o 
   6   4  18       61.94       32.58      9.64 o 
   7   4  18       64.56       56.82     10.82 o 
   8   4  18      150.44      146.51     15.44 o 
   9   4  18        6.11       11.15     12.83 o 
  10   4  18      266.14      253.59     21.91 o 
  11   4  18      595.54      566.06     35.85 o 
  12   4  18       28.99       60.33     34.24 o 
  13   4  18        0.40      -11.23     16.20 o 
   1   5  18      201.81      233.56     19.75 o 
   2   5  18       12.50       21.18     10.44 o 
   3   5  18       79.57       77.60     12.07 o 
   4   5  18       22.22       20.18      9.21 o 
   5   5  18      286.55      266.37     16.97 o 
   6   5  18      219.94      209.37     23.77 o 
   7   5  18      311.29      322.78     18.72 o 
   8   5  18      139.31      136.71     16.16 o 
   9   5  18       38.56       20.13     12.24 o 
  10   5  18       15.90       24.31     14.53 o 
  11   5  18       38.96       29.02     13.90 o 
   0   6  18      360.87      339.85     52.58 o 
   1   6  18        1.25        4.57     11.25 o 
   2   6  18      394.78      373.43     25.42 o 
   3   6  18       17.59        7.43     12.23 o 
   4   6  18       19.76       23.24     11.14 o 
   5   6  18       10.61       18.67     11.39 o 
   6   6  18      129.10      115.70     15.73 o 
   7   6  18      105.03       80.44     16.79 o 
   8   6  18       91.08      132.43     16.62 o 
   9   6  18       53.57       51.28     16.24 o 
   1   7  18       93.45      109.28     18.85 o 
   2   7  18        0.13        4.48     14.16 o 
   3   7  18        1.53        4.75     13.06 o 
   4   7  18       16.63       37.07     15.72 o 
   5   7  18       89.05       74.06     17.72 o 
   6   7  18       72.51       98.20     20.67 o 
   1   1  19      234.18      262.33     13.63 o 
   2   1  19      112.79      113.19      7.95 o 
   3   1  19        2.41        0.14      6.52 o 
   4   1  19       57.66       63.61     10.07 o 
   5   1  19      227.91      194.96     17.75 o 
   6   1  19      726.62      782.31     30.43 o 
   7   1  19      185.49      145.44     22.38 o 
   8   1  19      146.45      144.49     17.55 o 
   9   1  19       48.62       53.99     14.69 o 
  10   1  19        3.37       -2.92     12.18 o 
  11   1  19        0.01       -4.09     11.62 o 
  12   1  19      589.22      728.69     39.54 o 
  13   1  19       21.75       18.06     13.99 o 
  14   1  19       11.37       75.83     17.80 o 
   0   2  19       82.26       63.64     12.27 o 
   1   2  19      628.06      575.36     14.56 o 
   2   2  19      531.72      522.02     13.94 o 
   3   2  19       25.57       21.16      7.70 o 
   4   2  19       98.13      107.11      9.32 o 
   5   2  19      267.96      287.89     17.38 o 
   6   2  19       20.16        2.49     11.69 o 
   7   2  19      662.65      567.38     27.58 o 
   8   2  19       44.17       39.48     13.68 o 
   9   2  19      347.77      332.22     23.96 o 
  10   2  19       21.34       25.19     13.18 o 
  11   2  19       27.64       13.33     13.45 o 
  12   2  19      139.88      182.12     21.87 o 
  13   2  19       30.92       54.17     26.95 o 
  14   2  19       37.02       24.85     16.71 o 
   1   3  19      245.44      233.00     10.73 o 
   2   3  19        6.81       -0.03      6.02 o 
   3   3  19       90.86      101.67      9.44 o 
   4   3  19      607.89      584.33     17.58 o 
   5   3  19      189.35      180.09     12.83 o 
   6   3  19       24.61        7.01      7.88 o 
   7   3  19       18.71       17.65     10.16 o 
   8   3  19        1.84       -3.37     11.73 o 
   9   3  19       58.78       66.81     15.02 o 
  10   3  19        0.02       22.10     13.99 o 
  11   3  19        2.53       -3.90     14.04 o 
  12   3  19      165.69      151.21     30.76 o 
  13   3  19        6.74       26.79     16.77 o 
   0   4  19      432.22      438.81     22.65 o 
   1   4  19       55.81       63.77      9.42 o 
   2   4  19       42.98       44.91      9.79 o 
   3   4  19      310.31      300.76     16.56 o 
   4   4  19       46.02       35.64      9.68 o 
   5   4  19       68.12       52.00     17.93 o 
   6   4  19        2.12       -1.04      8.53 o 
   7   4  19       59.40       43.77     11.81 o 
   8   4  19       29.61       38.70     13.15 o 
   9   4  19       52.61       37.65     26.00 o 
  10   4  19        0.03       -2.40     14.88 o 
  11   4  19      428.62      425.01     80.50 o 
  12   4  19       18.58       19.68     16.43 o 
   1   5  19        0.01       -6.51     12.84 o 
   2   5  19      208.91      225.99     17.93 o 
   3   5  19       28.97       21.24      9.98 o 
   4   5  19        5.68       12.68     10.12 o 
   5   5  19        0.17       -3.48      9.19 o 
   6   5  19        5.13       14.40      9.57 o 
   7   5  19       19.83       22.51     11.49 o 
   8   5  19      173.27      260.90     24.47 o 
   9   5  19       87.41       79.74     14.35 o 
  10   5  19      122.92       87.97     18.26 o 
   0   6  19      181.89      194.08     48.57 o 
   1   6  19       78.09      134.58     26.59 o 
   2   6  19       13.40       27.78     13.66 o 
   3   6  19      100.26      125.51     19.06 o 
   4   6  19      116.32      123.35     18.67 o 
   5   6  19       63.27       84.48     14.83 o 
   6   6  19        0.23       19.67     12.27 o 
   7   6  19       19.91       13.44     12.03 o 
   8   6  19      139.25      144.19     22.35 o 
   1   7  19        0.23      -19.33     12.89 o 
   2   7  19        0.27        2.36     14.81 o 
   3   7  19       99.63       66.27     18.39 o 
   4   7  19       67.58       49.07     17.51 o 
   5   7  19        0.00      -10.85     18.42 o 
   0   0  20     6973.40     6662.83    295.33 o 
   1   0  20        4.54        1.55      9.37 o 
   2   0  20     2490.51     2483.24     50.41 o 
   3   0  20       94.40       85.89     13.07 o 
   4   0  20      139.05      171.04     25.67 o 
   5   0  20     1956.05     1920.46     66.74 o 
   6   0  20     1522.67     1457.72     58.28 o 
   7   0  20     1275.35     1162.48     84.93 o 
   8   0  20      238.98      182.91     28.02 o 
   9   0  20      313.39      301.91     33.15 o 
  10   0  20       32.06        5.23     18.27 o 
  11   0  20       26.33       61.54     22.91 o 
  12   0  20        0.07       -2.99     20.04 o 
  13   0  20      121.29      194.69     42.17 o 
  14   0  20      481.01      593.94     49.13 o 
   1   1  20        1.27        8.44      5.57 o 
   2   1  20       99.96      100.05      9.58 o 
   3   1  20      474.74      469.76     15.79 o 
   4   1  20        4.62        2.54      9.35 o 
   5   1  20      256.10      220.96     19.21 o 
   6   1  20       16.16        1.07     11.48 o 
   7   1  20       26.95       26.90     13.09 o 
   8   1  20      158.19      148.20     19.60 o 
   9   1  20      115.74       66.29     15.52 o 
  10   1  20       15.86       24.10     13.57 o 
  11   1  20        4.34       -0.61     12.29 o 
  12   1  20      648.40      677.76     35.20 o 
  13   1  20       47.88       49.26     24.11 o 
   0   2  20      209.97      225.69     15.01 o 
   1   2  20      114.69      122.31      8.90 o 
   2   2  20      205.92      189.23     10.05 o 
   3   2  20      566.23      567.42     16.87 o 
   4   2  20        1.98        2.75      7.32 o 
   5   2  20       89.11       77.39     12.81 o 
   6   2  20      428.90      422.92     24.69 o 
   7   2  20      160.75      153.09     27.67 o 
   8   2  20      449.91      418.94     26.24 o 
   9   2  20      238.00      293.10     32.12 o 
  10   2  20      143.89      151.23     20.02 o 
  11   2  20       33.99       21.73     16.88 o 
  12   2  20       32.05       64.36     16.56 o 
  13   2  20        4.69       -2.33     14.65 o 
   1   3  20      231.24      258.85     14.40 o 
   2   3  20       10.57        7.36      6.54 o 
   3   3  20       10.29       11.72      7.25 o 
   4   3  20      139.48      143.31     11.16 o 
   5   3  20       92.79      110.21     11.32 o 
   6   3  20      296.04      276.41     20.09 o 
   7   3  20      519.17      577.84     29.38 o 
   8   3  20      458.54      495.47     28.17 o 
   9   3  20      396.55      420.60     27.28 o 
  10   3  20      108.90      138.93     20.29 o 
  11   3  20        0.95       26.22     16.03 o 
  12   3  20        1.07        0.38     14.77 o 
   0   4  20      288.95      281.96     28.62 o 
   1   4  20       88.73       94.70     11.00 o 
   2   4  20      581.92      547.92     22.89 o 
   3   4  20       71.58       46.66     10.70 o 
   4   4  20      367.02      349.11     18.26 o 
   5   4  20       65.27       58.17     11.29 o 
   6   4  20       19.55       13.34      9.74 o 
   7   4  20       15.32       26.74     11.42 o 
   8   4  20       47.03       60.46     18.60 o 
   9   4  20       13.90        9.83     24.20 o 
  10   4  20      153.01      159.23     21.70 o 
  11   4  20        6.64        4.29     14.95 o 
   1   5  20      383.15      391.50     24.63 o 
   2   5  20        0.01       -2.59     10.50 o 
   3   5  20       36.54       17.49     11.26 o 
   4   5  20       90.57       79.90     12.45 o 
   5   5  20        8.01       19.42     10.46 o 
   6   5  20      296.00      310.64     19.37 o 
   7   5  20       13.18       15.75     11.59 o 
   8   5  20      104.71      122.22     15.92 o 
   9   5  20      152.70      104.78     18.90 o 
   0   6  20       20.93       13.95     20.66 o 
   1   6  20       23.45       12.43     13.78 o 
   2   6  20      178.08      196.75     21.15 o 
   3   6  20       68.28       60.06     20.66 o 
   4   6  20        0.42        1.21     11.15 o 
   5   6  20       49.96       29.96     12.31 o 
   6   6  20        7.69       33.06     13.36 o 
   7   6  20      211.10      226.00     23.37 o 
   1   7  20       35.10       49.14     17.24 o 
   2   7  20        9.78        4.75     15.92 o 
   1   1  21      479.16      497.52     15.35 o 
   2   1  21        0.04       -7.16      6.47 o 
   3   1  21      435.66      433.33     17.44 o 
   4   1  21      801.28      757.35     26.75 o 
   5   1  21      494.72      522.94     26.63 o 
   6   1  21      125.70      111.41     17.02 o 
   7   1  21      663.25      663.54     46.33 o 
   8   1  21        2.00       -7.51     11.31 o 
   9   1  21       18.78       26.99     14.53 o 
  10   1  21        8.05       11.35     13.86 o 
  11   1  21       87.26       92.14     18.22 o 
  12   1  21       28.19       33.12     15.81 o 
  13   1  21       20.47       24.37     16.75 o 
   0   2  21      342.11      313.75     17.22 o 
   1   2  21      590.70      591.76     15.67 o 
   2   2  21      198.18      219.70     10.85 o 
   3   2  21       23.39       22.39      8.24 o 
   4   2  21       97.83       77.56     11.35 o 
   5   2  21     1069.71     1084.28     36.22 o 
   6   2  21      234.06      201.32     20.25 o 
   7   2  21       21.25       30.26     14.12 o 
   8   2  21      513.07      543.56     38.98 o 
   9   2  21       59.60       58.10     15.86 o 
  10   2  21        8.52       20.48     17.03 o 
  11   2  21       13.74        1.88     14.44 o 
  12   2  21      141.34      205.62     30.10 o 
   1   3  21       22.81       36.34      7.21 o 
   2   3  21        1.72        9.04      7.01 o 
   3   3  21      154.95      142.63     11.38 o 
   4   3  21      298.60      275.70     20.35 o 
   5   3  21        1.87       -9.61      9.06 o 
   6   3  21      200.34      220.14     31.16 o 
   7   3  21      882.53      893.26     35.97 o 
   8   3  21       32.15       28.38     16.61 o 
   9   3  21       12.49       41.74     15.27 o 
  10   3  21       49.08       40.97     16.90 o 
  11   3  21      260.17      322.45     27.26 o 
   0   4  21       97.07       90.93     13.41 o 
   1   4  21       74.57       78.31     11.16 o 
   2   4  21        0.85        4.20      8.58 o 
   3   4  21       53.63       69.46     12.00 o 
   4   4  21       40.07       25.97     10.38 o 
   5   4  21        1.44      -13.32      8.88 o 
   6   4  21       31.62       38.84     12.28 o 
   7   4  21       16.72        7.94     11.70 o 
   8   4  21      105.89      126.98     20.17 o 
   9   4  21      369.97      363.35     27.03 o 
  10   4  21       10.15      -12.87     22.14 o 
   1   5  21        7.14       -4.90     12.79 o 
   2   5  21        0.96        8.85     10.74 o 
   3   5  21        8.54       11.88     12.84 o 
   4   5  21        6.14       -2.07     13.35 o 
   5   5  21        1.45       -7.11      9.75 o 
   6   5  21       63.89       71.37     14.11 o 
   7   5  21      166.06      206.49     19.38 o 
   8   5  21       51.29       42.18     16.69 o 
   0   6  21        9.82       24.52     19.55 o 
   1   6  21        0.04       19.03     14.58 o 
   2   6  21      125.27      165.04     20.58 o 
   3   6  21      279.30      302.80     30.81 o 
   4   6  21        0.13        1.24     11.97 o 
   5   6  21      234.67      265.92     21.97 o 
   6   6  21       78.24      112.60     17.30 o 
   0   0  22      197.96      210.32     52.91 o 
   1   0  22     1413.25     1356.28     37.80 o 
   2   0  22     1212.78     1278.22     45.46 o 
   3   0  22      627.36      643.22     55.65 o 
   4   0  22       64.21       55.43     20.51 o 
   5   0  22       20.13        9.48     17.56 o 
   6   0  22        0.79        5.66     16.40 o 
   7   0  22        0.20        3.17     17.43 o 
   8   0  22      351.95      289.26     33.93 o 
   9   0  22       15.19       49.20     26.10 o 
  10   0  22       28.25       34.21     25.93 o 
  11   0  22        3.48        0.36     19.42 o 
  12   0  22      166.78      134.64     30.36 o 
   1   1  22      318.45      294.99     14.27 o 
   2   1  22       22.49       33.73      8.42 o 
   3   1  22      850.54      887.16     24.11 o 
   4   1  22     1010.84      981.45     30.81 o 
   5   1  22        0.12        6.73     11.94 o 
   6   1  22      338.22      388.32     24.93 o 
   7   1  22      145.21      144.01     18.69 o 
   8   1  22      363.98      339.47     25.09 o 
   9   1  22        0.02       -0.34     13.53 o 
  10   1  22        0.45       -2.97     13.74 o 
  11   1  22       35.99       35.85     15.70 o 
  12   1  22      186.43      228.05     25.14 o 
   0   2  22      633.22      652.30     23.83 o 
   1   2  22       52.91       50.37      8.27 o 
   2   2  22      197.75      229.78     16.95 o 
   3   2  22       14.48       16.18      8.31 o 
   4   2  22       10.83        2.81     10.44 o 
   5   2  22       67.94       56.95     14.94 o 
   6   2  22       82.97       83.21     16.18 o 
   7   2  22      156.25      153.07     19.35 o 
   8   2  22     1058.23     1121.57     40.20 o 
   9   2  22       39.98       49.34     15.52 o 
  10   2  22        1.31        0.53     13.30 o 
  11   2  22       13.70       19.27     15.77 o 
   1   3  22      157.17      137.70     10.77 o 
   2   3  22       14.80       10.54      7.81 o 
   3   3  22      155.11      153.52     13.03 o 
   4   3  22       80.65      111.41     17.80 o 
   5   3  22       13.01       15.44     10.80 o 
   6   3  22       19.12       10.39     13.33 o 
   7   3  22        6.16       23.06     14.86 o 
   8   3  22        2.85        7.74     13.54 o 
   9   3  22        8.69       32.53     15.73 o 
  10   3  22        4.29       -2.37     14.29 o 
   0   4  22      227.13      231.46     26.97 o 
   1   4  22       66.39       69.71     10.90 o 
   2   4  22      104.04       87.94     11.57 o 
   3   4  22      284.20      331.28     21.32 o 
   4   4  22        0.07       27.72      9.69 o 
   5   4  22       12.62       30.24     14.04 o 
   6   4  22       30.81       19.35     12.67 o 
   7   4  22        2.21       37.28     15.41 o 
   8   4  22      340.61      374.86     27.86 o 
   9   4  22      303.00      301.96     34.48 o 
   1   5  22      176.86      205.60     22.52 o 
   2   5  22       59.93       43.88     13.17 o 
   3   5  22        2.91       11.09     11.76 o 
   4   5  22        0.02       10.92     11.47 o 
   5   5  22       16.94       32.51     11.77 o 
   6   5  22      110.09      121.49     16.74 o 
   7   5  22       39.68       47.35     15.74 o 
   0   6  22      200.34      226.80     40.40 o 
   1   6  22      198.07      194.11     33.31 o 
   2   6  22       15.18       41.15     16.90 o 
   3   6  22       20.82       -5.74     14.10 o 
   1   1  23       53.74       70.13     10.14 o 
   2   1  23      117.22      117.35     12.20 o 
   3   1  23      227.76      234.00     16.76 o 
   4   1  23       17.72       13.53     10.93 o 
   5   1  23        5.00       14.11     12.78 o 
   6   1  23      282.45      306.17     23.76 o 
   7   1  23       27.18       52.27     23.22 o 
   8   1  23      246.26      296.35     24.50 o 
   9   1  23      249.28      277.34     24.73 o 
  10   1  23       35.01       76.38     18.55 o 
  11   1  23       59.51       52.27     17.86 o 
   0   2  23     1793.99     1700.15     52.73 o 
   1   2  23      191.99      162.55     12.31 o 
   2   2  23       22.94       21.50      8.59 o 
   3   2  23       53.33       52.97     11.22 o 
   4   2  23      103.41       93.46     16.00 o 
   5   2  23       18.54       27.18     13.17 o 
   6   2  23       81.68       58.26     15.80 o 
   7   2  23       13.82       27.82     14.44 o 
   8   2  23        8.20       -4.46     13.78 o 
   9   2  23       70.97       74.24     17.12 o 
  10   2  23      100.74      112.70     20.11 o 
   1   3  23      182.14      204.93     12.47 o 
   2   3  23        1.11        7.29      9.65 o 
   3   3  23      631.33      613.21     23.81 o 
   4   3  23       46.16       52.75     12.55 o 
   5   3  23      113.28      114.36     18.31 o 
   6   3  23       17.14        4.88     13.14 o 
   7   3  23      334.08      355.95     26.59 o 
   8   3  23       53.16       70.76     17.79 o 
   9   3  23       18.35       23.08     15.51 o 
   0   4  23       63.22       54.66     17.22 o 
   1   4  23        1.06        2.04     10.88 o 
   2   4  23       16.23       30.35     10.00 o 
   3   4  23       22.78       57.07     12.28 o 
   4   4  23       58.68       26.29     12.87 o 
   5   4  23       56.73       55.96     14.19 o 
   6   4  23        0.64        2.53     12.59 o 
   7   4  23       47.16       85.17     18.88 o 
   8   4  23      171.82      147.88     22.03 o 
   1   5  23       19.04        6.39     14.03 o 
   2   5  23       64.90       59.59     14.77 o 
   3   5  23       66.47       85.76     14.45 o 
   4   5  23       48.03       57.59     13.41 o 
   5   5  23       90.03       88.81     21.49 o 
   0   0  24      528.18      568.98     60.22 o 
   1   0  24      374.12      370.39     23.05 o 
   2   0  24       61.17       60.84     17.17 o 
   3   0  24       21.11       23.45     14.79 o 
   4   0  24        7.18       35.37     19.74 o 
   5   0  24      271.50      262.78     33.18 o 
   6   0  24      189.27      158.15     58.00 o 
   7   0  24       75.66       26.84     20.48 o 
   8   0  24        5.12        5.97     36.72 o 
   9   0  24      375.07      394.36     40.45 o 
  10   0  24      247.18      189.40     33.63 o 
   1   1  24       95.75      107.06     11.34 o 
   2   1  24        0.55       -5.06      9.99 o 
   3   1  24       10.80       14.24     10.01 o 
   4   1  24        3.77       -1.24     16.40 o 
   5   1  24       19.53       19.68     14.05 o 
   6   1  24      203.43      177.16     21.20 o 
   7   1  24       21.93       12.68     16.07 o 
   8   1  24       24.99       36.14     14.62 o 
   9   1  24        0.02       13.20     14.68 o 
  10   1  24       43.60       47.56     27.09 o 
   0   2  24      174.71      182.15     18.85 o 
   1   2  24       17.74       14.13      9.32 o 
   2   2  24     1553.75     1591.61     33.79 o 
   3   2  24       18.85       28.16     12.03 o 
   4   2  24      390.70      382.87     24.09 o 
   5   2  24       35.16       26.24     13.51 o 
   6   2  24      305.87      346.91     27.06 o 
   7   2  24       32.42       49.60     15.88 o 
   8   2  24        2.39       -3.85     14.22 o 
   9   2  24       10.36       17.73     15.53 o 
   1   3  24       56.83       57.58     10.51 o 
   2   3  24       44.23       33.13     10.08 o 
   3   3  24       99.57       84.72     13.07 o 
   4   3  24       59.61       45.24     13.07 o 
   5   3  24       21.77       27.18     15.35 o 
   6   3  24      131.33      154.91     21.48 o 
   7   3  24       11.47       15.59     15.71 o 
   8   3  24        5.50       19.63     15.58 o 
   0   4  24      401.58      291.55     32.28 o 
   1   4  24        2.02        9.24     11.49 o 
   2   4  24      442.26      539.96     31.03 o 
   3   4  24      175.76      200.06     17.71 o 
   4   4  24       17.49        8.17     12.10 o 
   5   4  24      152.66      185.84     19.26 o 
   6   4  24       43.16       -1.42     14.04 o 
   1   5  24       85.64      100.53     18.69 o 
   2   5  24        0.13       -0.11     11.15 o 
   3   5  24      390.18      360.18     21.72 o 
   1   1  25      100.07      113.54     15.11 o 
   2   1  25        7.03       12.55     10.38 o 
   3   1  25      249.49      257.65     31.11 o 
   4   1  25      155.60      170.18     20.54 o 
   5   1  25      140.76      139.04     19.79 o 
   6   1  25      188.87      246.24     24.13 o 
   7   1  25      204.66      220.29     29.14 o 
   8   1  25       21.39       37.23     15.93 o 
   0   2  25        0.00        4.43     14.93 o 
   1   2  25      286.75      332.60     18.11 o 
   2   2  25       28.36       28.67     10.46 o 
   3   2  25      198.52      233.12     19.69 o 
   4   2  25       95.67      112.10     18.26 o 
   5   2  25      129.81      142.48     20.21 o 
   6   2  25       53.94       81.23     17.69 o 
   7   2  25        2.80       10.45     14.73 o 
   8   2  25      120.10      129.44     20.91 o 
   1   3  25      187.77      161.93     14.63 o 
   2   3  25       20.39       14.72     11.47 o 
   3   3  25       62.62       48.02     13.27 o 
   4   3  25        4.07        1.68     14.22 o 
   5   3  25        1.25       -4.89     13.61 o 
   6   3  25       41.41       49.98     16.87 o 
   7   3  25       91.33      114.98     20.66 o 
   0   4  25      436.25      425.62     58.72 o 
   1   4  25        1.37       -3.17     13.82 o 
   2   4  25       24.88       32.46     14.20 o 
   3   4  25        6.66       -3.40     11.21 o 
   4   4  25      178.52      215.74     21.89 o 
   0   0  26        7.36       11.11     18.63 o 
   1   0  26       12.56        8.25     14.65 o 
   2   0  26      340.33      370.70     29.93 o 
   3   0  26       44.10       85.40     20.02 o 
   4   0  26       50.24       59.62     22.19 o 
   5   0  26       20.14       69.70     24.22 o 
   6   0  26       19.83       -6.19     21.27 o 
   7   0  26      187.12      210.67     35.44 o 
   1   1  26       13.85        6.89     10.57 o 
   2   1  26       51.64       37.35     12.35 o 
   3   1  26       31.59       24.74     12.81 o 
   4   1  26       22.18       41.97     16.09 o 
   5   1  26       23.70       24.32     14.92 o 
   6   1  26      189.34      233.23     24.89 o 
   7   1  26       68.29       97.88     24.13 o 
   0   2  26      403.04      398.34     30.82 o 
   1   2  26      175.91      170.77     15.35 o 
   2   2  26      154.68      153.28     17.90 o 
   3   2  26      323.32      365.96     23.23 o 
   4   2  26      250.66      258.48     23.99 o 
   5   2  26       38.35       26.10     15.48 o 
   6   2  26       93.71      120.98     20.73 o 
   1   3  26       52.53       71.02     19.14 o 
   2   3  26       30.22       22.01     15.77 o 
   3   3  26       44.91       59.21     17.22 o 
   4   3  26      443.26      525.66     40.17 o 
   1   1  27      264.83      293.23     20.15 o 
   2   1  27        0.87       -7.50     11.24 o 
   3   1  27        4.15       13.67     12.94 o 
   4   1  27        0.48       -8.95     13.86 o 
   5   1  27        4.75       24.79     16.23 o 
   0   2  27      419.51      352.35     30.67 o 
   1   2  27        0.00       -5.86     12.79 o 
   2   2  27        5.37        0.32     12.84 o 
   3   2  27       10.58       -3.84     12.93 o 
   4   2  27       18.96       35.64     16.51 o 
   0   0  28       12.38       21.09     29.61 o 
   1   0  28       29.53       40.89     18.89 o 
   2   0  28      326.06      374.56     32.36 o 
   1   1  28        2.07       25.29     14.06 o 
                                                 
